# Supplementary material for: Climate change affects the suitability of Chinese cherry (Prunus pseudocerasus Lindl.) in China
Source: Mol Hortic. 2025 Mar 6;5:26. doi: 10.1186/s43897-024-00136-w (PMC11884058; doi:10.1186/s43897-024-00136-w)
Supplement: Supplementary file 1 — Additional File 1: Supplement Table S1. Locality data for this study (151 distribution records). Additional File 1: Supplement Table S2. Eight models of biomod2 test results. Additional File 1: Supplement Table S3. Raw data of confusion matrices. Additional File 1: Supplement Table S4. PCA data of the 22 variables. Additional File 1: Supplement Table S5. Extracted data from 6 climatic factors at 151 sample points. Detailed data of centroid displacement. Additional File 1: Supplement Table S6. Area of each suitability category. Additional File 1: Supplement Table S7. Suitable area for each province under different pathways and time periods. Additional File 1: Supplement Table S8. Changes in area suitability during different pathways and periods. Additional File 1: Supplement Table S9. Detailed data of centroid transfer. Additional File 1: Supplement Table S10. Niche overlap index in different periods and SSPs pathways. Additional File 1: Supplement Table S11. The mean value of multivariate similarity. Additional File 1: Supplement Table S12. Raw data of spatial interpolation inversion for Shandong Province. Additional File 1: Supplement Table S13. Raw data of spatial interpolation inversion for Guizhou Province. [file 43897_2024_136_MOESM1_ESM.xlsx]

## Sheet: Table S1
Table S1. Locality of this study.
Number	Locality	Longitude E	Latitude N
1	Datun village, Yuexi county, Liangshan Yi autonomous prefecture, Sichuan province, China	102.499	28.6555
2	Guangming village, Xide county, Liangshan Yi autonomous prefecture, Sichuan province, China	102.423	28.304
3	Yibin city, Sichuan province, China	105.067	28.7239
4	Gongmu mountain, Yanyuan county, Liangshan Yi autonomous prefecture, Sichuan province, China	101.54	27.3806
5	Nanxi district, Yibin city, Sichuan province, China	104.977	28.8515
6	Shimiao village, Zizhong district, Neijiang city, Sichuan province, China	104.647	29.7683
7	Huatan town, Ningnan county, Liangshan Yi autonomous prefecture, Sichuan province, China	102.899	26.902
8	Fuli village, Weiyuan district, Neijiang city, Sichuan province, China	104.495	29.732
9	Cida town, Dechang county, Liangshan Yi autonomous prefecture, Sichuan province, China	102.093	27.1994
10	Qinggang village, Pingwu district, Mianyang city, Sichuan province, China	104.712	32.3668
11	Xianfeng village, Pingwu district, Mianyang city, Sichuan province, China	104.601	32.125
12	Guangming town, Pujiang district, Chengdu city, Sichuan province, China	103.505	30.1601
13	Xijiashan town, Jiangan district, Yibin city, Sichuan province, China	105.114	28.5557
14	Dechang county, Liangshan Yi autonomous prefecture, Sichuan province, China	102.121	27.2116
15	Yucheng district, Yaan city, Sichuan province, China	103.05	29.9699
16	Southwest Jiaotong University, Emeishan district, Leshan city, Sichuan province, China	103.458	29.5783
17	Zhougong mountain, Yaan city, Sichuan province, China	103.636	30.1519
18	Guixi town, Beichuan Qiang autonomous county, Mianyang city, Sichuan province, China	104.643	32.0021
19	Taolong Tibetan town, Beichuan Qiang autonomous County, Sichuan province, China	104.121	31.9884
20	Luding county, Ganzi Tiebetan autonomous prefecture, Sichuan province, China	102.202	29.806
21	Enyang district, Bazhong city, Sichuan province, China	106.498	31.9251
22	Pujiang county, Chengdu city, Sichuan province, China	103.519	30.292
23	Beichuan Qiang autonomous County, Mianyang city, Sichuan province, China	104.643	32.002
24	Qingchuan district, Guangyuan city, Sichuan province, China	104.825	32.4029
25	Danling county, Meishan city, Sichuan province, China	103.436	30.0675
26	Pengzhou district, Chengdu city, Sichuan province, China	103.834	31.1998
27	Miyi county, Panzhihua city, Sichuan province, China	102.046	27.0137
28	Xichang city, Liangshan Yi autonomous prefecture, Sichuan province, China	102.115	27.9716
29	Jianyang county, Chengdu city, Sichuan province, China	104.327	30.4774
30	Hanyuan county, Yaan city, Sichuan province, China	102.637	29.6288
31	Shimian county, Yaan city, Sichuan province, China	102.079	29.5372
32	Yinxiu town, Wenchuan county, Aba Tiebetan and Qiang autonomous prefecture, Sichuan province, China	103.484	31.0576
33	Wangcang county, Guangyuan city, Sichuan province, China	106.523	32.658
34	Lushan county, Yaan city, Sichuan province, China	102.97	30.1519
35	Pingwu county, Mianyang city, Sichuan province, China	104.401	32.4014
36	Xian county, Suzhou city, Anhui province, China	116.947	34.1888
37	Taihe county, Fuyang city, Anhui province, China	116.08	33.1502
38	Gaozhuang village, Taihe county, Fuyang city, Anhui province, China	115.719	33.3311
39	Chunying village, Taihe county, Fuyang city, Anhui province, China	115.603	33.1678
40	Wulian mountain, Wulian county, Rizhao city, Shandong province, China	119.216	35.7508
41	Qicun town, Shizhong district, Zaozhuang city, Shandong province, China	117.558	34.895
42	Xiagechang village, Laoshan district, Qingdao city, Shandong province, China	120.552	36.2156
43	Shazikou road, Laoshan district, Qingdao city, Shandong province, China	120.549	36.1199
44	Chinese cherry garden village, Daiyue district, Taian city, Shandong province, China	117.068	36.1275
45	Shuangquan village, Huamawan town, Daiyue district, Taian city, Shandong province, China	116.319	36.0603
46	Zhoudian road, Daiyue district, Taian city, Shandong province, China	117.064	36.2208
47	Beishan village, Huamawan town, Daiyue district, Taian city, Shandong province, China	117.413	36.0631
48	Wangjiazhuang village, Huamawan town, Daiyue district, Taian city, Shandong province, China	117.371	36.0672
49	Fengmao town, Shanting district, Zaozhuang city, Shandong province, China	117.397	36.1956
50	Wolong village, Beizhai town, Laoshan district, Qingdao city, Shandong province, China	120.576	36.2408
51	Jijiazhuang village, Zhuwu town, Haiyang county, Yantai city, Shandong province, China	121.092	36.8847
52	Lanzi village, Jiangtong town, Laiyang county, Yantai city, Shandong province, China	120.701	36.8383
53	Dujiaya village, Fushan district, Yantai city, Shandong province, China	121.244	37.3556
54	Fengmao town, Shanting district, Zaozhuang city, Shandong province, China	112.105	35.2553
55	Yinan district, Linyi city, Shandong province, China	117.348	35.2078
56	Shanting district, Zaozhuang city, Shandong province, China	118.422	35.4728
57	Laiyang county, Yantai city, Shandong province, China	117.666	35.0467
58	Taolin town, Zhucheng county, Weifang city, Shandong province, China	120.643	36.8642
59	Lazhensi village, Rangu town, Dingtao district, Heze city, Shandong province, China	119.544	35.8064
60	Miaolou village, Guyingji town, Cao county, Heze city, Shandong province, China	115.686	35.0082
61	Zhucheng county, Weifang city, Shandong province, China	115.485	35.0081
62	Wulian mountain, Wulian county, Rizhao city, Shandong province, China	119.536	35.7854
63	Changle county, Weifang city, Shandong province, China	118.808	36.477
64	Gexi village, Yinma town, Changyi county, Weifang city, Shandong province, China	119.484	36.7481
65	Xiaochangzhuang village, Huamawan town, Daiyue district, Taian city, Shandong province, China	117.055	36.2153
66	Anyue county, Weifang city, Shandong province, China	119.041	36.1302
67	Xikuang village, Houzhenshan town, Qixia county, Yantai city, Shandong province, China	121.056	37.3533
68	Dabeihou village, Gejia town, Wendeng county, Weihai city, Shandong province, China	121.828	37.1981
69	Xiezhuang village, Jiulong town, Jiaozhou county, Qingdao city, Shandong province, China	119.986	36.2269
70	Yujiahe village, Minshan town, Chaisang district, Jiujiang city, Jiangxi province, China	115.756	29.5126
71	Lushan mountain, Lushan county, Jiujiang city, Jiangxi province, China	116.001	29.5615
72	Baohuashan mountain, Jurong county, Zhenjiang city, Jiangsu province, China	119.062	32.1553
73	Liuhe district, Nanjing city, Jiangsu province, China	119.031	32.25
74	Tianfei lane, Qinhuai district, Nanjing city, Jiangsu province, China	118.782	32.0463
75	Xiage town, Xianju county, Taizhou city, Zhejiang province, China	120.862	28.8645
76	Baishuiyang town, Linhai county, Taizhou city, Zhejiang province, China	120.914	28.9021
77	Hetou town, Linhai county, Taizhou city, Zhejiang province, China	121.108	28.999
78	Gejiawu village, Yingdianjie town, Zhuji county, Shaoxing city, Zhejiang province, China	120.203	29.8456
79	Chisong town, Jindong district, Jinhua city, Zhejiang province, China	119.704	29.1529
80	Shiliang town, Kecheng district, Quzhou city, Zhejiang province, China	118.798	29.0214
81	Jiuhua town, Kecheng district, Quzhou city, Zhejiang province, China	118.855	29.052
82	Gutian mountain, Suzhuang town, Kaihua county, Quzhou city, Zhejiang province, China	118.162	29.2614
83	Lijiang village, Datang town, Zhuji county, Shaoxing city, Zhejiang province, China	120.136	29.7528
84	Fengtong village, Shangyu district, Shaoxing city, Zhejiang province, China	121.01	29.8232
85	Chating town, Xianju county, Taizhou city, Zhejiang province, China	120.653	28.8143
86	Mengzi county, Honghe Hani and Yi autonomous prefecture, Yunnan province, China	103.644	23.4476
87	Anning county, Kunming city, Yunnan province, China	102.271	25.0248
88	Yiliang county, Kunming city, Yunnan province, China	103.192	24.8921
89	Ludian county, Zhaotong city, Yunnan province, China	103.488	27.195
90	Kaiyuan county, Honghe Hani and Yi autonomous prefecture, Yunnan province, China	103.271	23.7347
91	Shiping county, Honghe Hani and Yi autonomous prefecture, Yunnan province, China	102.574	23.8666
92	Hongta district, Yuxi city, Yunnan province, China	102.482	24.2591
93	Eshan Yi autonomous county, Yuxi city, Yunnan province, China	102.421	24.1351
94	Jinning district, Kunming city, Yunnan province, China	102.463	24.7137
95	Fumin district, Kunming city, Yunnan province, China	102.476	25.2174
96	Heilongtan park, Panlong district, Kunming city, Yunnan province, China	102.757	25.1477
97	Shitousai town, Huaxi district, Guiyang, Guizhou province, China	106.595	26.5384
98	Xiaoshan village, Qingyan town, Huaxi district, Guiyang city, Guizhou province, China	106.694	26.3059
99	Baihuahu town, Guanshanhu district, Guiyang city, Guizhou province, China	106.532	26.6899
100	Shipo village, Dashan town, Zhenning Buyi and Miao autonomous county, Anshun city, Guizhou province, China	105.826	26.1325
101	Gaopo village, Guansuo town, Guanlin Buyi and Miao autonomous county, Anshun city, Guizhou province, China	105.6	25.9377
102	Hongying village, Shancha town, Bozhou district, Zunyi city, Guizhou province, China	106.617	27.7139
103	Guihua village, Shuangshan town, Dafang county, Bijie city, Guizhou province, China	105.444	27.2505
104	Laxi village, Salaxi town, Qixingguan district, Bijie city, Guizhou province, China	105.048	27.2025
105	Gaopo village, Guansuo town, Weining Yi and Hui autonomous county, Bijie city, Guizhou province, China	103.985	27.1601
106	Wudang district, Guiyang city, Guizhou province, China	106.803	26.5878
107	Zhenning Buyi and Miao autonomous county, Anshun city, Guizhou province, China	105.784	26.0953
108	Qixingguan district, Bijie city, Guizhou province, China	105.325	27.3127
109	Weining Yi and Hui autonomous county, Bijie city, Guizhou province, China	103.815	27.0936
110	Xixiu district, Anshun city, Guizhou province, China	105.91	26.2601
111	Honghuagang district, Zunyi city, Guizhou province, China	106.99	27.6397
112	Hezhang county, Bijie city, Guizhou province, China	104.837	27.1287
113	Jinshan village, Huaxi district, Guiyang city, Guizhou province, China	106.656	26.5044
114	Fenghuangshan mountain, Zunyi city, Guizhou province, China	106.932	27.7005
115	Yongyi village, Ziwei town, Yinjiang Tujia and Yi autonomous county, Tongren city, Guizhou province, China	108.605	27.9512
116	Guanshanhu district, Guiyang city, Guizhou province, China	106.524	26.6577
117	Yuchi town, Shizhu Tujia autonomous county, Chongqing city, China	108.233	30.2688
118	Lujiao town, Banan district, Chongqing city, China	106.619	29.4512
119	Shahe town, Dianjiang county, Chongqing city, China	107.576	30.2843
120	Banan district, Chongqing city, China	106.57	29.3704
121	Taijisenlin park, Fulinh district, Chongqing city, China	107.384	29.691
122	Jinyun mountain, Beipei district, Chongqing city, China	106.387	29.8327
123	Shima town, Dazu district, Chongqing city, China	105.835	29.6284
124	Fuan road, Rongchang district, Chongqing city, China	105.612	29.4167
125	Pengshui Miao and Tujia autonomous county, Chongqing city, China	108.202	29.1358
126	Xixiang county, Hanzhong city, Shaanxi province, China	107.741	33.0021
127	Hanbin district, Ankang city, Shaanxi province, China	109.078	32.7836
128	Huangjiagou road, Foping county, Hanzhong city, Shaanxi province, China	107.981	33.5199
129	Xizhangpo village, Baqian district, Xian city, Shaanxi province, China	109.134	34.2253
130	Tuanshan village, CHengguan town, Nanzheng district, Hanzhong city, Shaanxi province, China	106.944	32.9622
131	Langao county, Ankang city, Shaanxi province, China	109.009	32.2186
132	Shangnan county, Shangluo city, Shaanxi province, China	110.875	33.5411
133	Qinzhou district, Tianshui city, Gansu province, China	105.693	34.5759
134	Wangba town, Kang county, Longnan city, Gansu province, China	105.689	33.3389
135	Shijiazhuang village, Chengguan town, Wudu district, Longnan city, Gansu province, China	104.918	33.4139
136	Tangping village, Paosha town, Cheng county, Longnan city, Gansu province, China	105.67	33.7014
137	Zhengcun town, Paosha town, Xin'an county, Luoyang city, Henan province, China	112.303	34.7222
138	Baotianman national nature reserve, Neixiang county, Nanyang city, Henan province, China	111.919	33.4977
139	Nanshan mountain, Tongbai county, Nanyang city, Henan province, China	113.41	32.3372
140	Houzhai town , Two Seven district, Zhengzhou city, Henan province, China	113.589	34.6161
141	Zhuzhuang town, Tongbai county, Nanyang city, Henan province, China	113.516	32.5244
142	Shicaogou village, Maotang town, Xichuan county, Nanyang city, Henan province, China	111.356	33.2092
143	Erliyao village, Shaoyuan town, Jiyuan city, Henan province, China	112.105	35.2553
144	Buyun town, Shanghang county, Longyan city, Fujian province, China	116.868	25.2726
145	Wuyishan mountain, Wuyishan county, Nanping city, Fujian province, China	117.963	27.6681
146	Wantian Yao town, Lingui district, Guilin city, Guangxi Zhuang autonomous region, China	110.075	25.5413
147	Bali village, Chengguan town, Fang county, Shiyan city, Hubei province, China	110.777	32.051
148	Muyu town, Shennongjia forestry district, Hubei province, China	110.408	31.452
149	Changgang town, Sui county, Suizhou city, Hubei province, China	112.971	31.5236
150	Huantan town, Sui county, Suizhou city, Hubei province, China	113.077	31.8658
151	Huanghu village, Hupingshan town, Shimen county, Changde city, Hunan province, China	110.802	29.9269

## Sheet: Table S2 
Table S2. Eight models of Biomod test.
AUC								TSS
ANN	CTA	FDA	GBM	GLM	MaxEnt	RF	SRE	ANN	CTA	FDA	GBM	GLM	MaxEnt	RF	SRE
0.811	0.643	0.832	0.825	0.799	0.892	0.879	0.75	0.709	0.852	0.752	0.825	0.871	0.898	0.835	0.735
0.714	0.725	0.93	0.812	0.769	0.897	0.884	0.678	0.653	0.827	0.811	0.748	0.891	0.939	0.78	0.563
0.742	0.782	0.866	0.819	0.777	0.884	0.829	0.715	0.713	0.834	0.748	0.828	0.878	0.907	0.765	0.687
0.809	0.692	0.901	0.804	0.826	0.894	0.888	0.669	0.659	0.848	0.859	0.777	0.898	0.946	0.725	0.607
0.702	0.759	0.886	0.818	0.765	0.884	0.891	0.737	0.657	0.832	0.775	0.777	0.878	0.893	0.774	0.72
0.749	0.638	0.899	0.826	0.805	0.889	0.837	0.706	0.731	0.845	0.784	0.759	0.893	0.931	0.737	0.618
0.76	0.712	0.842	0.813	0.807	0.876	0.893	0.711	0.703	0.821	0.782	0.769	0.891	0.905	0.764	0.606
0.798	0.765	0.852	0.818	0.757	0.892	0.845	0.77	0.7	0.855	0.804	0.799	0.889	0.905	0.785	0.616
0.779	0.74	0.916	0.808	0.8	0.886	0.852	0.758	0.644	0.823	0.721	0.748	0.877	0.895	0.765	0.664
0.769	0.693	0.881	0.827	0.788	0.88	0.903	0.745	0.687	0.844	0.773	0.756	0.885	0.932	0.712	0.586
0.764	0.713	0.937	0.822	0.784	0.885	0.822	0.739	0.718	0.838	0.88	0.796	0.892	0.922	0.792	0.663
0.741	0.748	0.846	0.823	0.793	0.907	0.855	0.663	0.717	0.838	0.825	0.804	0.877	0.911	0.754	0.605
0.724	0.702	0.914	0.82	0.814	0.894	0.898	0.71	0.689	0.841	0.729	0.83	0.883	0.914	0.764	0.714
0.765	0.795	0.893	0.824	0.78	0.888	0.87	0.733	0.689	0.854	0.845	0.81	0.883	0.927	0.789	0.738
0.81	0.641	0.854	0.8	0.76	0.9	0.907	0.716	0.676	0.845	0.801	0.775	0.861	0.9	0.775	0.73
0.738	0.736	0.917	0.825	0.819	0.891	0.899	0.755	0.672	0.847	0.756	0.778	0.873	0.909	0.731	0.626
0.817	0.718	0.92	0.815	0.794	0.901	0.88	0.667	0.716	0.828	0.872	0.765	0.878	0.911	0.726	0.689
0.721	0.684	0.862	0.824	0.799	0.895	0.87	0.724	0.711	0.836	0.75	0.804	0.896	0.906	0.83	0.604
0.774	0.769	0.837	0.83	0.781	0.904	0.835	0.75	0.716	0.839	0.82	0.83	0.882	0.911	0.745	0.714
0.812	0.682	0.848	0.826	0.784	0.886	0.861	0.661	0.702	0.837	0.821	0.756	0.866	0.924	0.72	0.615
0.8	0.698	0.919	0.802	0.805	0.89	0.861	0.761	0.702	0.837	0.76	0.822	0.889	0.904	0.767	0.633
0.81	0.683	0.912	0.823	0.777	0.876	0.894	0.716	0.736	0.823	0.752	0.806	0.898	0.932	0.73	0.648
0.727	0.628	0.911	0.825	0.808	0.89	0.88	0.693	0.732	0.823	0.893	0.79	0.881	0.9	0.769	0.72
0.745	0.732	0.901	0.828	0.813	0.889	0.844	0.708	0.674	0.839	0.828	0.789	0.877	0.902	0.759	0.682
0.722	0.7	0.85	0.819	0.752	0.897	0.851	0.704	0.698	0.847	0.833	0.783	0.872	0.925	0.752	0.641
0.758	0.793	0.887	0.818	0.804	0.894	0.889	0.726	0.696	0.821	0.877	0.783	0.867	0.925	0.784	0.725
0.786	0.705	0.836	0.833	0.804	0.895	0.901	0.656	0.65	0.845	0.869	0.771	0.896	0.921	0.717	0.693
0.728	0.76	0.867	0.824	0.792	0.891	0.869	0.682	0.667	0.854	0.736	0.748	0.875	0.891	0.756	0.662
0.767	0.798	0.851	0.821	0.799	0.888	0.834	0.722	0.735	0.856	0.765	0.771	0.885	0.926	0.808	0.683
0.723	0.677	0.917	0.825	0.789	0.894	0.862	0.74	0.662	0.831	0.771	0.803	0.881	0.931	0.777	0.591
0.755	0.738	0.878	0.814	0.799	0.89	0.847	0.742	0.722	0.858	0.726	0.802	0.874	0.891	0.8	0.72
0.777	0.749	0.888	0.817	0.782	0.892	0.855	0.678	0.67	0.848	0.746	0.776	0.87	0.931	0.789	0.702
0.72	0.677	0.856	0.82	0.768	0.898	0.879	0.673	0.671	0.843	0.821	0.804	0.881	0.923	0.767	0.643
0.779	0.751	0.891	0.818	0.797	0.881	0.878	0.711	0.675	0.847	0.84	0.835	0.884	0.937	0.737	0.651
0.716	0.764	0.861	0.827	0.768	0.887	0.849	0.72	0.703	0.835	0.72	0.817	0.876	0.931	0.774	0.718
0.803	0.689	0.855	0.815	0.796	0.888	0.903	0.732	0.647	0.847	0.726	0.779	0.882	0.897	0.77	0.665
0.768	0.785	0.864	0.81	0.795	0.885	0.9	0.697	0.698	0.838	0.779	0.78	0.869	0.923	0.734	0.57
0.799	0.731	0.875	0.823	0.827	0.894	0.892	0.764	0.714	0.838	0.844	0.791	0.875	0.908	0.797	0.619
0.754	0.699	0.91	0.823	0.776	0.88	0.858	0.698	0.704	0.836	0.808	0.792	0.895	0.914	0.78	0.655
0.81	0.666	0.921	0.831	0.794	0.889	0.879	0.73	0.734	0.852	0.771	0.798	0.868	0.895	0.802	0.607

## Sheet: Table S3
Table S3. Raw data of confusion matrices.
Year	Month	Shandong province				Sichuan province
		Observed temperature / ℃	Model temperature / ℃	Observed precipitation / mm	Model precipitation / mm	Observed temperature / ℃	Model temperature / ℃	Observed precipitation / mm	Model precipitation / mm
1979	1	-0.275806	-0.717	92	17	6.09839	3.039	82	73
1979	2	1.79516	0.852	218	59	9.90645	6.993	56	50
1979	3	6.8371	6.482	402	83	11.3645	8.438	203	141
1979	4	11.3306	11.137	688	123	16.6758	14.009	354	164
1979	5	18.8613	18.772	131	37	19.3935	15.428	551	178
1979	6	24.2581	23.741	1246	133	24.0177	20.42	417	99
1979	7	26.0806	25.511	1946	240	25.5258	22.268	3164	885
1979	8	25.9065	25.47	830	90	25.3371	21.878	2566	378
1979	9	19.7613	19.151	914	136	21.0968	17.181	352	135
1979	10	16.1468	15.223	325	99	18.1097	14.315	570	103
1979	11	6.03387	4.946	78	47	11.371	8.132	185	78
1979	12	1.60645	-0.257	284	104	8.80323	5.231	195	106
1980	1	-2.63387	-3.28	13	5	5.96774	2.046	26	19
1980	2	-0.453226	-1.998	7	2	5.77097	1.355	91	78
1980	3	5.30161	5.008	147	66	11.271	8.068	307	137
1980	4	11.6323	11.06	742	95	16.2758	13.852	455	175
1980	5	18.8774	18.201	334	139	21.0403	17.367	1196	437
1980	6	24.1871	23.794	2304	185	24.2097	20.733	2074	553
1980	7	25.3726	25.237	1312	145	25.3048	21.959	2814	791
1980	8	24.1048	23.565	446	97	23.9645	20.603	1141	261
1980	9	20.2032	19.781	430	159	20.3097	16.684	889	440
1980	10	14.5355	13.68	602	164	17.7532	14.106	657	323
1980	11	9.73871	9.238	108	77	14.1935	11.108	326	138
1980	12	-0.954839	-1.485	31	3	7.65161	4.828	0	6
1981	1	-4.02419	-4.651	83	29	5.28871	1.723	18	6
1981	2	0.498387	-0.148	49	26	8.12903	4.652	25	12
1981	3	8.15161	8.134	165	71	12.521	9.947	130	105
1981	4	15.3806	15.994	38	18	17.0097	13.726	147	54
1981	5	20.2935	20.333	213	68	20.0468	16.711	1312	160
1981	6	25.0581	24.41	498	153	23.671	20.039	769	125
1981	7	27.6694	27.228	1295	220	25.3097	22.209	4080	427
1981	8	25.971	25.041	290	83	25.1226	21.944	1957	336
1981	9	21.5339	21.026	41	24	20.9661	17.365	715	149
1981	10	13.65	12.837	311	137	15.4887	11.523	174	115
1981	11	4.59839	4.262	60	21	11.1758	7.971	158	122
1981	12	0.348387	-0.208	21	9	5.97097	2.708	31	26
1982	1	-1.97419	-2.1	20	8	6.88871	4.2	52	40
1982	2	1.75806	1.306	176	85	6.70645	3.06	158	131
1982	3	7.49194	6.878	137	64	11.5597	8.457	103	76
1982	4	14.4419	13.634	190	87	14.6	11.731	304	125
1982	5	22.6371	21.898	645	145	21.8194	18.279	912	183
1982	6	23.6435	22.981	976	174	22.1935	18.791	597	109
1982	7	25.1839	24.66	905	219	24.0419	21.124	984	213
1982	8	25.9097	25.329	848	119	24.7968	21.535	1307	225
1982	9	20.179	19.764	843	159	20.2274	16.553	2838	513
1982	10	16.6016	15.71	497	165	18.5565	14.936	336	98
1982	11	7.16613	6.996	692	179	11.8	8.381	118	29
1982	12	0.48871	-0.273	15	8	5.41129	2.392	41	25
1983	1	-1.07903	-1.348	10	14	4.35	0.91	99	58
1983	2	-0.272581	-1.253	80	30	7.66774	3.971	249	85
1983	3	5.95484	5.489	254	58	9.82097	6.77	143	40
1983	4	14.8371	14.203	388	85	15.7565	13.291	882	172
1983	5	20.1855	19.823	397	96	21.0855	18.021	885	116
1983	6	25.1452	24.748	89	65	23.6742	19.909	1225	148
1983	7	26.5274	26.044	1010	175	24.5823	21.443	535	223
1983	8	26.1855	26.145	822	177	24.4177	21.151	2307	337
1983	9	22.7968	22.378	878	200	22.2355	18.595	892	149
1983	10	14.8532	14.403	515	246	17.4565	13.945	675	159
1983	11	7.60323	7.283	0	3	13.5016	10.621	101	24
1983	12	0.691935	0.457	28	12	7.65323	4.139	125	25
1984	1	-3.47419	-3.445	21	7	3.40968	-0.45	253	25
1984	2	-1.65968	-2.067	34	9	5.43548	1.374	79	11
1984	3	5.33065	4.997	29	9	11.8016	8.713	173	36
1984	4	13.6839	13.173	191	40	17.0161	13.612	299	90
1984	5	19.5968	18.865	674	149	20.2806	16.822	2013	191
1984	6	24.1823	23.086	925	191	24.1484	20.972	1448	151
1984	7	25.5629	24.836	1240	273	24.5935	21.775	3949	377
1984	8	26.5145	25.821	934	146	24.8355	21.412	2060	417
1984	9	20.3065	19.373	573	107	21.1081	17.187	592	89
1984	10	15.0242	14.09	35	20	16.6855	13.098	223	58
1984	11	8.79355	8.319	207	83	12.8032	9.603	88	45
1984	12	-1.38065	-1.673	208	95	5.22097	1.24	85	53
1985	1	-3.04516	-2.986	76	35	5.86613	1.635	73	37
1985	2	-0.0306452	-0.899	78	49	7.74677	4.104	163	87
1985	3	4.2871	3.703	49	19	8.69032	5.384	403	94
1985	4	14.8065	13.868	221	130	16.7952	13.846	448	77
1985	5	18.1177	17.675	837	172	21.9435	18.457	556	120
1985	6	25.0274	23.611	599	124	22.4548	18.995	1436	137
1985	7	26.6323	26.158	2298	352	24.8226	21.611	2308	292
1985	8	26.0952	25.664	1641	439	26.2048	22.677	1099	375
1985	9	19.4677	18.87	1561	134	20.6871	17.111	3568	280
1985	10	15.9855	15.23	513	92	17.6694	13.946	98	79
1985	11	5.76935	5.546	55	26	11.9677	8.263	106	80
1985	12	-2.28226	-2.98	253	87	6.31774	3.193	58	25
1986	1	-2.13065	-2.478	7	5	6.80968	2.931	43	28
1986	2	-0.527419	-1.412	62	35	6.60806	3.237	221	82
1986	3	7.28871	6.593	75	32	10.8645	7.784	188	82
1986	4	13.8419	13.631	34	16	15.5694	12.35	306	87
1986	5	20.5565	20.228	77	26	21.6694	18.081	858	98
1986	6	24.4306	23.859	816	187	24.1387	20.125	408	130
1986	7	26.2452	25.675	1721	238	25.6403	21.914	1013	233
1986	8	24.4645	24.221	852	187	24.7242	20.987	1962	343
1986	9	21.079	20.551	216	73	21.2129	17.172	1010	188
1986	10	13.1694	12.735	212	91	16.4968	12.448	356	95
1986	11	6.28065	5.921	35	17	10.6355	6.704	139	33
1986	12	0.33871	0.488	184	64	7.83548	4.181	72	38
1987	1	-1.20323	-1.647	163	51	7.51935	4.144	62	21
1987	2	1.80645	0.798	50	34	10.2613	6.287	17	12
1987	3	5.20645	4.81	68	50	12.4565	9.179	365	82
1987	4	13.4661	13.035	366	88	16.9645	13.223	602	49
1987	5	19.4774	19.328	428	133	21.6694	17.191	508	86
1987	6	23.1032	23.087	1519	93	23.6726	19.901	1225	188
1987	7	26.9597	26.734	691	125	25.2694	21.972	2083	283
1987	8	26.4629	25.946	1739	169	25.3113	21.594	1081	260
1987	9	21.7903	21.53	263	75	21.3435	17.69	1029	162
1987	10	16.4935	16.051	679	166	18.2484	14.361	489	111
1987	11	6.62903	6.434	279	133	11.8919	8.877	215	131
1987	12	1.47258	0.976	2	0	6.79355	3.871	113	78
1988	1	-1.44677	-1.719	69	46	5.91935	2.754	71	23
1988	2	-0.575806	-0.836	0	1	5.99032	2.405	99	42
1988	3	5.02742	4.736	66	28	8.43387	4.936	292	80
1988	4	14.2855	14.295	10	3	16.2565	13.309	141	87
1988	5	20.0919	19.105	569	156	21.6371	17.985	802	114
1988	6	25.7016	24.855	307	87	25.0145	21.285	760	107
1988	7	26.8	26.056	2450	260	25.1	21.997	3275	451
1988	8	25.9323	25.133	1498	186	23.8597	20.613	3044	376
1988	9	21.971	21.269	93	48	20.7484	16.863	1373	210
1988	10	16.0081	15.341	27	14	16.479	12.846	152	43
1988	11	7.39516	7.208	0	1	12.8016	9.797	31	25
1988	12	0.85	0.346	58	26	7.73548	5.177	29	9
1989	1	0.0548387	-0.541	186	30	5.77419	1.484	151	67
1989	2	2.03387	1.492	14	7	6.04839	1.973	121	71
1989	3	6.86774	6.655	595	158	11.2113	7.493	255	86
1989	4	15.5048	14.856	23	13	15.6726	12.235	596	104
1989	5	21.321	20.814	128	71	20.5903	17.09	632	85
1989	6	23.8097	22.738	744	98	23.1339	19.792	1097	153
1989	7	26.15	25.292	671	134	24.8774	21.519	1601	313
1989	8	25.3419	24.959	1425	124	24.6871	21.241	2458	377
1989	9	21.1484	20.395	109	54	22.279	18.462	359	111
1989	10	15.8581	15.368	91	34	17.4565	14.016	340	90
1989	11	6.35323	6.066	119	73	11.3839	7.854	178	84
1989	12	1.95323	1.505	41	11	7.5371	4.62	25	9
1990	1	-2.76452	-3.193	181	43	6.21613	2.936	105	43
1990	2	1.66774	0.833	398	84	6.93226	3.556	157	61
1990	3	8.00645	7.634	225	124	12.8855	10.008	372	35
1990	4	13.371	12.797	254	100	15.6774	12.271	560	79
1990	5	18.7081	18.265	1299	105	20.6806	17.009	489	97
1990	6	24.0065	23.411	2018	346	24.1645	20.342	2377	219
1990	7	27.5726	26.984	2847	310	25.4548	22.136	2338	354
1990	8	26.5177	25.816	2204	219	25.5645	22.198	3246	363
1990	9	21.979	20.998	408	118	22.5677	18.836	1522	214
1990	10	15.8452	15.095	80	37	17.079	13.273	431	88
1990	11	9.34355	8.711	90	68	13.821	10.497	242	69
1990	12	0.995161	0.792	75	56	7.56935	4.435	25	7
1991	1	-1.55645	-1.407	55	17	6.01774	2.587	91	22
1991	2	0.417742	0.51	65	21	8.11613	4.624	77	24
1991	3	4.22581	3.492	373	38	12.5855	9.587	178	31
1991	4	12.6952	13.046	400	80	16.0984	12.66	248	54
1991	5	17.171	17.728	516	58	20.3581	16.829	559	94
1991	6	23.3355	23.439	830	109	25.0855	21.358	954	182
1991	7	27.2968	27.097	1132	203	25.7129	22.329	757	196
1991	8	25.7387	25.298	304	65	24.5339	21.02	1415	340
1991	9	21.3274	21.083	239	53	22.0339	18.182	1471	160
1991	10	14.1694	14.369	146	11	16.4129	12.808	296	84
1991	11	6.70806	7.08	115	23	12.0242	8.747	60	43
1991	12	0.704839	0.589	210	14	7.15806	3.978	57	18
1992	1	-2.51613	-2.205	185	17	5.08387	1.943	17	8
1992	2	1.44194	1.775	173	18	7.5629	3.628	290	82
1992	3	4.88226	5.336	62	7	9.77419	6.763	257	65
1992	4	13.5694	14.525	34	10	17.7339	14.859	418	70
1992	5	17.721	18.907	93	38	20.8016	16.898	987	150
1992	6	22.3661	22.571	286	76	23.3565	19.533	1750	212
1992	7	27.2242	27.343	544	141	24.6903	21.435	2024	280
1992	8	24.9177	24.793	1132	107	24.8871	21.508	2238	301
1992	9	20.2839	20.144	1314	133	21.7452	18.041	562	101
1992	10	12.6726	12.573	256	79	15.8323	11.98	419	83
1992	11	5.59194	5.764	95	58	11.7629	8.629	29	15
1992	12	0.795161	1.064	186	65	8.26774	5.07	36	15
1993	1	-2.6629	-2.527	75	47	4.65645	0.959	117	69
1993	2	1.54032	1.931	107	52	9.17419	6.147	124	58
1993	3	5.69032	6.522	50	26	11.7097	8.307	300	82
1993	4	11.9806	12.913	363	28	17.2726	13.99	479	93
1993	5	17.95	18.968	961	95	20.3242	16.471	414	126
1993	6	23.2968	23.933	1317	132	24.5774	20.842	1015	142
1993	7	24.1339	24.1	1850	260	24.9129	21.703	1590	313
1993	8	24.3065	24.294	288	73	23.8419	20.506	1491	314
1993	9	21.1726	21.492	373	81	21.9016	18.436	1028	157
1993	10	13.7	14.441	347	128	16.4371	12.52	654	114
1993	11	6.26129	6.389	1107	119	12.2694	9.522	258	36
1993	12	-0.546774	0.172	51	23	6.63548	3.314	47	16
1994	1	-1.26452	-0.557	20	12	5.34194	2.39	91	27
1994	2	0.430645	0.674	178	48	7.90645	4.938	66	33
1994	3	4.66452	5.425	125	69	10.1484	7.333	321	85
1994	4	15.3468	15.766	445	84	18.079	14.668	347	95
1994	5	19.3419	20.5	128	75	23.0419	19.149	268	58
1994	6	25.1694	25.351	2060	105	23.2565	19.592	1993	200
1994	7	28.5065	28.383	723	166	26.029	22.818	989	219
1994	8	26.2694	26.16	2866	213	27.1581	23.46	2070	238
1994	9	20.1855	20.591	489	36	20.5274	16.861	1374	169
1994	10	14.0823	14.333	732	59	16.3435	12.381	534	191
1994	11	8.11452	8.703	361	46	14.2016	11.037	249	42
1994	12	0.564516	0.7	227	89	8.60161	4.721	61	27
1995	1	-1.88871	-1.164	0	1	5.56935	1.648	153	69
1995	2	0.672581	1.276	82	44	7.17419	3.433	274	85
1995	3	6.30645	6.793	150	59	10.8194	7.982	235	99
1995	4	12.4548	13.444	94	20	16.2629	13.139	318	130
1995	5	18.2113	19.178	384	35	21.9161	18.245	199	89
1995	6	23.6371	23.338	608	59	24.9871	21.051	740	103
1995	7	26.2387	25.927	1678	263	25.2935	22.019	1728	326
1995	8	25.879	25.797	3174	251	25.3484	22.1	4201	383
1995	9	20.029	19.716	686	113	23.021	18.913	1405	187
1995	10	15.1742	14.608	519	43	18.0387	13.909	333	90
1995	11	6.81774	7.591	70	36	12.5306	9.106	78	33
1995	12	-0.620968	0.05	0	0	7.3629	3.451	123	25
1996	1	-2.85806	-2.052	48	37	4.62581	1.044	31	12
1996	2	-0.914516	-0.369	1	1	6.64355	2.908	96	19
1996	3	5.10806	5.212	239	56	10.3371	7.141	162	68
1996	4	11.8597	12.164	288	83	14.8468	11.556	332	75
1996	5	18.5435	19.664	45	18	20.1565	16.216	613	99
1996	6	24.0371	24.049	1258	147	25.1484	20.984	224	87
1996	7	25.9855	25.842	1808	308	26.0177	22.474	2641	313
1996	8	25.1516	24.842	540	98	26.521	23.043	1403	327
1996	9	20.6532	21.152	83	50	21.8855	18.307	1290	175
1996	10	14.421	14.223	578	76	17.2806	13.639	216	60
1996	11	5.0871	5.452	86	19	11.9468	8.387	137	71
1996	12	1.27419	1.83	14	5	6.84194	4.113	12	3
1997	1	-3.34032	-2.579	26	13	6.94839	3.488	35	23
1997	2	0.85	1.517	241	70	8.05806	3.995	206	82
1997	3	7.28387	7.853	299	77	13.3048	9.851	381	98
1997	4	12.5661	13.915	217	75	16.7	13.426	545	199
1997	5	18.5694	19.544	982	157	22.5161	18.605	967	106
1997	6	24.4081	24.914	22	7	23.3081	19.671	2062	181
1997	7	29.0065	28.714	262	62	25.7806	22.536	538	208
1997	8	26.4597	26.41	1580	250	26.8387	23.636	1875	202
1997	9	19.2613	19.499	694	48	21.629	17.65	411	126
1997	10	14.5242	14.95	34	4	17.7	13.728	239	42
1997	11	6.92258	7.165	680	98	11.7613	8.36	89	56
1997	12	1.17742	1.349	272	87	6.58065	3.107	65	41
1998	1	-2.73065	-2.242	76	47	6.03226	2.005	23	12
1998	2	2.34032	2.257	393	137	8.7629	5.111	332	89
1998	3	6.86774	7.393	291	94	11.0742	8.119	158	95
1998	4	14.3097	14.549	425	120	20.8629	17.619	703	156
1998	5	18.1258	18.148	745	93	21.5935	17.698	888	105
1998	6	23.2758	22.572	519	90	24.2855	20.528	912	126
1998	7	27.5242	26.942	1045	223	26.2968	22.982	5382	339
1998	8	25.6806	25.442	1863	274	25.0935	21.962	1697	366
1998	9	23.2855	23.301	87	47	23.0161	19.465	1059	153
1998	10	16.8919	17.167	203	57	18.6371	14.788	195	58
1998	11	7.62903	8.841	1	2	14.45	11.719	171	88
1998	12	1.60968	2.074	83	53	8.17742	5.467	132	70
1999	1	-0.746774	0.324	0	0	7.01129	3.326	58	39
1999	2	2.75645	3.126	5	3	9.77097	6.161	2	5
1999	3	6.85484	6.97	76	13	11.6403	8.573	69	23
1999	4	14.1548	14.686	156	46	18.2452	14.819	360	96
1999	5	19.1613	19.921	722	118	20.9871	16.842	594	125
1999	6	24.2629	23.949	838	174	23.9935	20.494	1024	176
1999	7	26.5177	26.618	402	82	25.3323	21.961	2280	271
1999	8	25.3016	25.204	1056	101	24.6226	21.599	3088	278
1999	9	22.1081	22.147	539	170	23.3048	19.446	3045	173
1999	10	14.5758	14.529	613	159	18.2435	14.088	547	92
1999	11	6.91935	7.42	108	45	12.8565	9.113	300	95
1999	12	0.682258	1.548	0	1	6.99677	3.795	9	9
2000	1	-3.2371	-2.814	223	89	5.46452	2.241	191	83
2000	2	-0.722581	-0.318	70	29	7.39355	3.165	222	85
2000	3	7.47581	8.975	3	1	12.8129	9.466	314	98
2000	4	13.2258	14.918	42	22	16.9371	13.501	481	126
2000	5	18.5565	19.386	628	142	23.0806	19.256	207	83
2000	6	24.6452	25.021	713	91	24.1339	20.222	737	151
2000	7	28.0323	27.912	275	118	26.6097	23.203	2452	234
2000	8	26.3258	26.545	1031	229	24.9371	21.417	969	379
2000	9	21.4484	21.696	341	92	21.9806	18.021	737	143
2000	10	14.5694	14.501	785	178	17.8726	13.971	276	88
2000	11	5.52258	6.048	302	87	10.9065	7.613	141	73
2000	12	1.84194	2.479	38	22	7.67097	4.92	22	16
2001	1	-2.63387	-2.008	336	84	6.69194	3.226	28	13
2001	2	1.92903	1.147	316	83	10.0194	6.154	53	39
2001	3	6.87742	7.356	68	26	14.5871	11.803	12	22
2001	4	12.6145	13.793	232	82	16.9419	13.658	494	95
2001	5	20.971	22.239	97	44	22.3177	17.983	317	170
2001	6	25.1903	25.332	1947	122	23.9468	20.272	1048	249
2001	7	26.8113	26.745	2817	343	27.1306	23.858	2416	221
2001	8	24.7935	25.111	1190	155	24.2484	20.769	2442	400
2001	9	20.4935	20.722	157	35	21.1226	17.848	2013	226
2001	10	15.55	15.539	46	26	19.1226	14.992	150	103
2001	11	6.2371	7.156	119	47	13.2226	9.849	116	34
2001	12	-1.54839	-0.621	40	18	6.45161	3.183	35	9
2002	1	0.804839	1.419	77	8	5.36452	3.488	159	83
2002	2	4.12258	5.022	0	0	10.3258	6.81	17	10
2002	3	9.22419	10.131	132	46	13.5355	10.808	236	90
2002	4	13.9581	14.51	198	50	17.2081	13.867	831	276
2002	5	18.721	19.196	1260	168	21.0371	16.915	899	114
2002	6	23.6855	23.625	1053	164	25.2339	21.275	685	158
2002	7	26.8774	27.19	365	107	26.0177	22.582	3102	234
2002	8	25.7855	25.575	456	58	25.1	21.458	1137	229
2002	9	21.2371	21.791	197	42	22.9	18.858	641	175
2002	10	13.7839	13.527	171	14	18.7016	14.831	586	94
2002	11	5.11452	5.537	41	15	13.3113	9.838	223	91
2002	12	-0.522581	-0.241	130	10	7.13065	3.802	75	33
2003	1	-2.41613	-2.351	82	7	6.27419	3.48	24	16
2003	2	1.67903	1.816	104	37	10.6081	7.013	23	16
2003	3	6.14194	6.463	196	32	12.2629	8.994	168	66
2003	4	13.5887	14.225	471	84	17.5323	13.957	627	181
2003	5	18.6806	19.206	902	32	21.4903	17.525	689	120
2003	6	23.5661	23.519	928	84	23.8661	20.322	729	118
2003	7	24.9871	24.629	1634	242	26.1145	22.692	1204	231
2003	8	24.8968	24.6	1579	210	25.1952	21.867	3704	524
2003	9	21.0113	21.014	1051	134	22.2113	18.844	464	117
2003	10	14.5823	14.791	1069	75	17.3274	13.535	178	52
2003	11	6.53387	6.761	592	58	12.4613	9.026	99	47
2003	12	0.554839	1.103	127	15	7.6	3.814	65	19
2004	1	-1.67742	-1.475	52	14	6.5371	2.5	212	80
2004	2	3.4	3.941	182	47	9.15484	5.773	25	18
2004	3	7.85	8.612	39	15	12.8823	9.52	521	172
2004	4	14.3726	15.352	295	40	19.1339	15.737	894	171
2004	5	18.8032	19.584	486	97	21.4306	17.463	1834	161
2004	6	24.021	24.139	697	97	23.0694	19.415	2240	145
2004	7	26.4113	26.234	2345	271	25.7613	22.374	1115	254
2004	8	24.7823	24.489	1606	195	25.8774	22.391	1999	214
2004	9	21.3516	21.333	897	104	22.1677	18.433	400	160
2004	10	14.6806	14.675	123	29	16.1952	12.457	1015	188
2004	11	8.08871	8.28	262	92	12.8532	9.267	208	56
2004	12	1.59194	1.738	71	26	8.1371	4.851	52	21
2005	1	-2.11774	-1.811	0	1	5.35806	1.826	156	45
2005	2	-1.55806	-1.719	340	84	6.99516	3.428	134	34
2005	3	5.12419	5.931	18	4	12.0339	8.485	449	153
2005	4	15.3097	16.043	257	87	19.2871	15.429	383	66
2005	5	18.4419	19.327	348	84	22.1855	18.162	752	132
2005	6	25.8742	26.692	1456	106	25.5435	21.779	1609	113
2005	7	27.3145	27.08	1056	195	26.1903	22.853	1385	322
2005	8	25.3306	25.245	1835	171	24.0097	20.531	2124	388
2005	9	20.7403	20.53	1687	203	23.8935	20.08	333	109
2005	10	15.1645	14.881	318	22	17.4323	13.232	123	74
2005	11	9.05968	9.418	81	28	12.8387	9.048	161	37
2005	12	-1.67097	-1.41	67	26	6.2	2.89	47	17
2006	1	-0.55	-0.185	33	6	6.30645	2.868	13	7
2006	2	0.680645	0.738	54	20	8.00161	4.509	218	79
2006	3	7.72742	8.17	1	1	12.6952	9.561	229	61
2006	4	13.921	13.816	189	80	18.529	14.771	79	51
2006	5	19.6452	19.879	577	81	21.9484	18.256	831	197
2006	6	25.2242	25.291	598	158	24.7306	21.008	620	105
2006	7	26.6194	25.97	372	155	27.5661	24.314	2880	249
2006	8	26.3468	26.267	1727	185	27.3935	24.128	916	146
2006	9	20.8516	21.004	157	22	21.5984	17.85	481	157
2006	10	18.4323	18.667	290	2	19.771	15.854	488	177
2006	11	8.85806	9.54	152	23	13.7129	10.089	184	37
2006	12	0.451613	1.053	82	41	7.4371	4.184	105	63
2007	1	-0.854839	-0.233	10	4	5.8629	2.391	115	79
2007	2	5.25161	5.727	32	9	11.8548	8.602	27	11
2007	3	7.49677	8.031	344	49	13.279	9.795	45	22
2007	4	14.1629	14.336	307	89	17.4855	13.435	246	83
2007	5	21.1323	21.683	242	90	23.35	19.518	846	80
2007	6	24.7258	24.121	821	117	24.3323	20.288	779	120
2007	7	25.929	25.766	1038	181	26.1484	22.623	783	295
2007	8	25.8774	25.47	2620	331	26.3355	22.969	1839	382
2007	9	21.8435	21.746	923	148	22.0387	18.522	751	152
2007	10	14.8355	14.575	246	85	16.8984	13.363	623	94
2007	11	7.31452	7.336	7	2	13.2161	9.798	91	23
2007	12	1.76774	2.126	200	16	8.16774	4.677	100	21
2008	1	-2.11774	-2.053	64	19	4.15484	0.175	63	18
2008	2	0.203226	0.221	46	9	6.0871	1.885	168	25
2008	3	8.51613	8.591	63	23	14.0935	10.664	330	90
2008	4	14.5516	14.669	640	91	17.9323	14.295	470	179
2008	5	19.9371	20.028	1076	77	22.7032	18.622	697	119
2008	6	23.1548	22.841	74	42	24.9113	20.94	1240	122
2008	7	26.2403	25.973	3147	372	26.2468	22.606	2358	201
2008	8	25.5387	25.137	1388	195	24.9726	21.104	1472	337
2008	9	21.579	21.051	638	90	22.9613	19.495	2670	155
2008	10	16.0516	15.856	54	38	18.8452	14.831	588	90
2008	11	7.73226	7.904	56	20	12.65	8.845	226	33
2008	12	0.998387	1.137	27	8	7.56613	4.519	0	2
2009	1	-1.15	-1.216	9	3	6.10161	2.367	120	63
2009	2	2.88548	3.365	66	12	10.8306	7.893	31	9
2009	3	7.35161	7.221	343	89	13.0629	9.495	126	31
2009	4	14.8806	14.918	259	52	18.2903	14.194	511	82
2009	5	20.7758	21.096	343	48	21.629	17.287	356	79
2009	6	26.229	26.11	834	169	25.1887	21.034	335	111
2009	7	26.0097	25.522	2313	280	25.471	22.032	1952	336
2009	8	25.9242	25.06	1445	139	25.7177	22.011	1691	312
2009	9	21.5774	21.48	70	26	23.3597	19.759	1548	152
2009	10	17.0935	17.261	232	22	18.3097	14.398	423	79
2009	11	4.76129	4.823	259	81	11.1468	7.44	80	36
2009	12	0.206452	0.057	74	19	8.20484	4.347	69	43
2010	1	-2.06935	-2.053	87	24	7.65968	4.413	3	2
2010	2	0.946774	1.218	241	92	9.23548	5.475	31	11
2010	3	4.74032	4.872	210	74	12.2258	8.999	215	49
2010	4	11.4968	11.23	285	78	15.0435	11.534	291	70
2010	5	20.3258	20.134	417	52	20.7306	16.668	661	128
2010	6	24.2145	23.767	669	68	22.7887	19.081	1063	144
2010	7	28	27.578	702	164	26.5387	23.042	2382	337
2010	8	26.4952	25.863	1621	231	25.4935	21.979	2919	488
2010	9	21.9532	21.353	995	213	23.179	19.468	1500	147
2010	10	14.8242	14.45	13	5	17.3839	13.713	166	72
2010	11	8.69839	8.453	0	0	13.2403	10.19	62	37
2010	12	1.83548	1.371	46	12	7.68387	4.345	75	54
2011	1	-4.27903	-4.21	4	1	2.93226	-1.257	160	83
2011	2	1.25645	0.657	220	82	8.52903	5.141	77	18
2011	3	7.3371	7.428	32	8	9.96935	6.34	368	43
2011	4	13.8613	13.879	76	12	18.3758	14.901	82	52
2011	5	20.071	19.621	915	146	21.4935	17.908	2338	126
2011	6	25.0903	24.825	731	58	24.8032	21.438	713	113
2011	7	26.7452	26.3	2025	225	25.3548	21.832	2923	275
2011	8	25.8113	25.033	2117	250	26.921	22.587	1146	234
2011	9	20.3065	19.577	1803	147	21.5613	17.382	1521	168
2011	10	15.0242	14.468	92	19	17.3726	13.836	437	57
2011	11	9.42903	9.05	984	185	14.8081	11.251	201	85
2011	12	0.583871	0.102	213	89	7.23387	3.194	66	18
2012	1	-1.77419	-1.959	17	9	5.45484	0.805	136	75
2012	2	0.116129	-0.455	3	2	6.66452	2.258	63	24
2012	3	5.52742	5.217	168	20	11.7113	8.463	262	89
2012	4	15.6435	15.01	228	59	18.4758	14.886	176	52
2012	5	21.7048	21.94	27	3	21.9048	18.05	1188	262
2012	6	25.0758	24.36	402	85	23.2306	19.639	749	241
2012	7	27.6016	27.089	3702	263	25.6065	22.178	1431	343
2012	8	25.8161	25.035	1502	175	26.8258	22.995	641	291
2012	9	21.2855	20.504	316	84	21.6903	17.843	767	174
2012	10	16.1968	15.891	158	81	18.0274	14.055	570	85
2012	11	6.03871	6.034	397	78	11.4226	8.271	97	13
2012	12	-1.88871	-1.704	394	30	7.13226	4.013	29	10
2013	1	-2.80806	-2.905	137	72	5.94677	2.888	12	5
2013	2	0.933871	0.551	186	45	10.1984	6.59	47	7
2013	3	7.29516	7.051	147	62	16.621	13.119	76	23
2013	4	12.0839	12.201	169	61	18.5677	14.623	422	74
2013	5	20.0435	19.622	1097	94	21.8371	17.938	990	139
2013	6	24.2145	23.571	393	37	25.1548	21.561	1821	190
2013	7	28.0419	27.537	3099	345	26.629	23.251	5255	350
2013	8	28.6968	28.273	356	64	27.3532	23.324	2283	203
2013	9	22.7823	22.47	281	47	21.4242	17.919	1962	211
2013	10	15.8129	15.714	70	15	18.6081	14.86	271	71
2013	11	7.0629	7.729	340	48	12.721	9.432	218	73
2013	12	0.629032	1.113	2	1	6.81935	3.741	76	41
2014	1	1.23548	1.5	1	1	6.93065	4.125	11	6
2014	2	2.03226	1.179	199	20	7.39516	3.8	87	42
2014	3	10.7113	10.971	2	3	12.6484	9.581	130	65
2014	4	16.2548	16.106	106	49	18.5645	15.319	462	166
2014	5	22.2839	22.523	353	82	21.2403	17.277	519	155
2014	6	24.2419	24.029	835	158	23.6694	20.108	1322	172
2014	7	27.5387	27.294	781	235	26.2	22.859	3895	254
2014	8	26.1097	25.722	713	102	24.8855	21.375	1808	587
2014	9	21.3419	21.365	595	103	22.4226	19.001	516	235
2014	10	16.1081	15.953	292	25	18.4016	15.027	778	74
2014	11	8.21774	8.463	276	36	12.2806	9.03	165	29
2014	12	0.85	0.604	14	2	6.5371	3.646	57	28
2015	1	1.02903	0.871	84	6	7.36613	4.527	31	14
2015	2	2.75806	2.579	132	13	9.38548	6.226	28	14
2015	3	8.89194	9.028	47	16	14.0694	11.086	81	30
2015	4	14.5806	14.188	859	89	18.521	15.043	874	197
2015	5	20.5661	20.505	255	88	22.5613	18.449	518	95
2015	6	25.2242	24.859	353	84	24.7758	20.707	908	181
2015	7	27.3065	26.724	838	185	25.829	22.024	922	302
2015	8	26.8468	26.199	685	125	24.8145	21.487	2919	361
2015	9	21.8032	21.733	147	81	21.9081	18.349	2057	281
2015	10	16.7065	16.429	73	25	19.1758	15.414	230	159
2015	11	7.02097	6.842	970	195	13.9113	10.594	98	68

## Sheet: Table S4 
Table S4. PCAs of 22 variables.
Principal Component Number	Eigenvalue	Percentage of Variance (%)	Cumulative (%)
1	8.28995	37.6816	37.6816
2	5.82688	26.4858	64.1674
3	2.27483	10.3401	74.5076
4	2.05276	9.33074	83.8383
5	2.01023	9.1374	92.9757
6	1.14105	5.18661	98.1623
7	0.16361	0.74368	98.906
8	0.11593	0.52695	99.433
9	0.04243	0.19289	99.6258
10	0.03033	0.13786	99.7637
11	0.01479	0.06722	99.8309
12	0.00994	0.04517	99.8761
13	0.00787	0.03576	99.9119
14	0.00597	0.02716	99.939
15	0.00498	0.02264	99.9616
16	0.00275	0.0125	99.9741
17	0.0025	0.01138	99.9855
18	0.00154	0.007	99.9925
19	0.00115	0.00525	99.9978
20	0.000423018	0.00192	99.9997
21	6.53611e-05	0.000297096	100
22	9.71677e-19	4.41671e-18	100

## Sheet: Table S5 
Table S5. Extracted data from 6 climatic variables at 151 sample points.
Bio1	2090-126	2090-585	Bio2	2090-126	2090-585	Bio8	2090-126	2090-585	Bio14	2090-126	2090-585	Bio15	2090-126	2090-585	Bio18	2090-126	2090-585		Locality
12.4005	13.6375	16.725	10.3323	10.5583	11.7167	18.7333	20.35	23.7833	8	8	9	91.8093	89.7602	95.6234	554	575	640	65	Datun village, Yuexi county, Liangshan Yi autonomous prefecture, Sichuan province, China
13.1283	14.3458	17.3833	10.7673	10.9917	12.1833	18.976	20.5667	24.0167	5	5	5	96.5308	94.3968	100.113	554	572	652	80	Guangming village, Xide county, Liangshan Yi autonomous prefecture, Sichuan province, China
18.1015	19.8958	23.0833	5.977	5.725	7.05	26.368	28.3333	31.8833	22	22	18	72.0841	71.0505	78.3381	555	605	652	47	Yibin city, Sichuan province, China
11.8578	13.1417	16.1042	12.6517	12.8	13.975	17.1287	18.7667	22.1	5	5	5	89.3759	86.7704	92.792	467	475	586	111	Gongmu mountain, Yanyuan county, Liangshan Yi autonomous prefecture, Sichuan province, China
18.172	19.9542	23.1667	6.23667	6.00833	7.33333	26.4633	28.45	32	21	21	17	74.6176	73.5043	80.8242	575	626	680	54	Nanxi district, Yibin city, Sichuan province, China
16.7603	18.5375	21.7958	6.46067	6.59167	7.70833	25.178	26.6667	30.7333	13	12	11	88.8851	88.5301	97.1759	638	694	786	92	Shimiao village, Zizhong district, Neijiang city, Sichuan province, China
19.7197	20.9167	23.85	10.1807	10.35	11.4833	25.46	27.1167	30.4833	6	7	6	92.5498	90.2757	94.5357	484	503	588	85	Huatan town, Ningnan county, Liangshan Yi autonomous prefecture, Sichuan province, China
15.937	17.6625	20.95	6.328	6.45833	7.55	24.2813	25.7333	29.8	13	12	11	89.2886	89.1782	97.889	667	731	819	88	Fuli village, Weiyuan district, Neijiang city, Sichuan province, China
14.4927	15.6917	18.6208	10.8347	11.0167	12.2417	19.7013	21.3	24.65	7	8	7	96.0312	93.2291	99.0883	546	560	681	121	Cida town, Dechang county, Liangshan Yi autonomous prefecture, Sichuan province, China
12.6328	14.3875	17.6125	8.30233	8.35833	9.15833	20.376	22.4667	26.3167	4	4	4	91.1048	90.3355	94.8549	438	462	490	28	Qinggang village, Pingwu district, Mianyang city, Sichuan province, China
13.131	14.9083	18.1083	8.21867	8.2	9.13333	20.854	22.9667	26.7667	4	4	4	93.3974	92.2504	97.7747	470	495	528	33	Xianfeng village, Pingwu district, Mianyang city, Sichuan province, China
16.1293	17.6208	20.9125	6.976	7.29167	8.225	23.5333	25.45	29.2333	14	14	12	95.759	97.5112	105.053	814	903	956	53	Guangming town, Pujiang district, Chengdu city, Sichuan province, China
17.919	19.6917	22.875	6.036	5.75	7.1	26.2607	28.2	31.7833	22	22	18	70.6851	69.5785	76.9115	538	588	629	41	XIjiashan town, Jiangan district, Yibin city, Sichuan province, China
15.6328	16.8375	19.7542	10.8343	11.0417	12.225	20.802	22.4	25.7333	7	8	7	96.4749	93.6455	99.8183	561	575	699	124	Dechang county, Liangshan Yi autonomous prefecture, Sichuan province, China
16.5437	17.9958	21.2792	7.28533	7.49167	8.44167	23.8793	25.75	29.4833	19	19	17	96.5138	95.7601	101.75	915	990	1034	44	Yucheng district, Yaan city, Sichuan province, China
16.6268	18.0625	21.3625	7.12833	7.39167	8.34167	24.1013	25.9667	30.0333	18	18	16	95.3199	97.0866	104.449	890	1007	1065	58	Southwest Jiaotong University, Emeishan district, Leshan city, Sichuan province, China
17.0072	18.5417	21.8333	7.31033	7.61667	8.55	24.5227	26.4667	30.2833	14	14	12	97.1088	98.7571	106.391	817	904	964	60	Zhougong mountain, Yaan city, Sichuan province, China
14.062	15.8458	19.0167	8.05733	8.00833	9.03333	21.79	23.9	27.7	4	4	4	96.4004	95.3524	101.252	497	526	563	37	Guixi town, Beichuan Qiang autonomous county, Mianyang city, Sichuan province, China
9.95533	11.6583	14.9375	9.14867	9.13333	10.0917	17.44	19.5	23.6667	8	9	8	78.3731	76.8429	80.8326	405	416	443	27	Taolong Tibetan town, Beichuan Qiang autonomous County, Sichuan province, China
11.4942	12.8625	16.1375	9.27567	9.325	10.3583	18.54	20.2	23.6667	7	7	7	89.8334	88.2975	91.1684	508	523	542	19	Luding county, Ganzi Tiebetan autonomous prefecture, Sichuan province, China
15.3185	17.1708	20.35	7.30433	7.325	8.21667	23.79	26.0667	29.9833	8	8	8	83.0962	83.6799	86.4566	518	566	601	35	Enyang district, Bazhong city, Sichuan province, China
16.9197	18.4208	21.7208	7.57067	7.875	8.84167	24.4027	26.3	30.1	14	14	12	96.7796	98.2851	105.726	792	868	920	52	Pujiang county, Chengdu city, Sichuan province, China
14.062	15.8458	19.0167	8.05733	8.00833	9.03333	21.79	23.9	27.7	4	4	4	96.4004	95.3524	101.252	497	526	563	37	Beichuan Qiang autonomous County, Mianyang city, Sichuan province, China
11.2403	13.0083	16.2458	8.11667	8.2	8.95833	19.0687	21.1833	25.4667	4	4	4	87.8382	86.8449	90.8777	423	446	474	28	Qingchuan district, Guangyuan city, Sichuan province, China
16.406	17.8792	21.1958	7.13067	7.425	8.35833	23.8027	25.6833	29.5167	15	15	13	96.4198	97.6559	105.282	863	958	1010	52	Danling county, Meishan city, Sichuan province, China
13.9243	15.5625	18.8417	8.30133	8.49167	9.45	21.3053	23.3	27.1167	7	7	6	89.988	89.8506	96.1754	518	540	584	44	Pengzhou district, Chengdu city, Sichuan province, China
14.271	15.4708	18.3875	10.704	10.9083	12.0583	19.382	21	24.3167	7	8	7	95.4441	92.6347	98.5328	548	562	687	125	Miyi county, Panzhihua city, Sichuan province, China
15.5672	16.8	19.8042	10.729	10.9333	12.125	21.0087	22.6167	26	5	5	5	99.6017	97.3758	103.414	571	584	688	104	Xichang city, Liangshan Yi autonomous prefecture, Sichuan province, China
15.7092	17.4292	20.6875	6.969	7.19167	8.19167	23.29	25.3833	29.2667	7	7	6	95.2264	95.6617	103.48	578	621	692	71	Jianyang county, Chengdu city, Sichuan province, China
8.162	9.5375	12.7708	9.22667	9.35833	10.3583	15.456	17.1667	20.6	10	10	11	84.3175	84.0301	87.5758	474	506	526	20	Hanyuan county, Yaan city, Sichuan province, China
4.76867	6.12917	9.3625	10.9733	11.0917	12.1083	11.372	13.0333	16.4667	8	8	8	90.0419	88.6133	91.5582	472	486	513	27	Shimian county, Yaan city, Sichuan province, China
13.6935	15.2458	18.5458	8.65833	8.89167	9.84167	21.1053	23.0167	26.7833	9	9	8	86.8536	86.237	93.1335	537	557	595	38	Yinxiu town, Wenchuan county, Aba Tiebetan and Qiang autonomous prefecture, Sichuan province, China
10.4218	12.2125	15.4333	7.55433	7.79167	8.35	18.7987	21.0167	25.0167	8	8	8	78.3867	77.8691	80.9457	435	463	504	41	Wangcang county, Guangyuan city, Sichuan province, China
14.1363	15.5708	18.8792	7.89533	8.075	9.04167	21.4047	23.25	27.3	16	17	15	87.5407	86.8366	92.1665	675	718	753	35	Lushan county, Yaan city, Sichuan province, China
11.3623	13.0875	16.3667	9.06	9.10833	9.88333	19.0107	21.0833	25.3167	5	5	5	84.8937	83.8414	87.5199	400	415	441	26	Pingwu county, Mianyang city, Sichuan province, China
14.707	17.125	20.175	10.0673	10.1667	10.4667	26.6027	29	32.8833	15	15	15	93.2034	94.7859	98.9938	414	451	525	74	Xian county, Suzhou city, Anhui province, China
15.2798	17.6958	20.7375	9.983	10.225	10.475	26.7973	29.25	33.1167	14	11	11	74.186	77.2934	77.2498	409	444	474	30	Taihe county, Fuyang city, Anhui province, China
15.1632	17.5708	20.6167	10.1803	10.4083	10.6667	26.7047	29.15	33.0333	13	11	11	76.6001	79.3153	78.8849	416	452	488	36	Gaozhuang village, Taihe county, Fuyang city, Anhui province, China
15.336	17.7458	20.8042	9.90467	10.1417	10.3917	26.7427	29.1833	32.25	13	11	11	74.2866	76.7613	76.6314	413	446	479	33	Chunying village, Taihe county, Fuyang city, Anhui province, China
12.3453	14.6167	17.6958	9.67067	9.7	9.825	23.9373	26.2833	30.2833	9	9	8	103.471	102.903	113.581	505	544	647	103	Wulian mountain, Wulian county, Rizhao city, Shandong province, China
13.8905	16.2792	19.3833	10.4957	10.5583	10.8	25.6273	28	32.05	11	12	11	99.9714	101.711	106.723	452	490	564	74	Qicun town, Shizhong district, Zaozhuang city, Shandong province, China
11.5663	13.7208	16.4708	6.85933	6.84167	6.89167	22.44	24.7667	28.0667	9	10	9	92.23	90.9626	105.757	411	430	555	125	Xiagechang village, Laoshan district, Qingdao city, Shandong province, China
12.8486	15.025	17.7208	6.76111	6.76667	6.79167	23.5694	25.9333	29.1167	9	10	9	89.6654	88.727	102.954	390	409	527	118	Shazikou road, Laoshan district, Qingdao city, Shandong province, China
13.2087	15.5458	18.7208	10.3253	10.175	10.3417	25.4413	27.6833	31.9167	7	7	7	110.818	112.5	113.478	470	513	567	54	Chinese cherry garden village, Daiyue district, Taian city, Shandong province, China
12.9432	15.2958	18.4708	10.293	10.1417	10.3417	25.0953	27.3333	31.5833	7	7	7	108.724	110.18	112.621	419	461	511	50	Shuangquan village, Huamawan town, Daiyue district, Taian city, Shandong province, China
11.1563	13.4792	16.6667	9.484	9.325	9.48333	23.0547	25.2667	29.5333	6	6	6	111.192	112.401	113.593	485	530	586	56	Zhoudian road, Daiyue district, Taian city, Shandong province, China
12.6205	14.9458	18.1208	10.5117	10.375	10.5583	24.6967	26.95	31.1667	7	7	7	110.639	112.654	113.56	474	518	570	52	Beishan village, Huamawan town, Daiyue district, Taian city, Shandong province, China
12.2988	14.6125	17.8	10.283	10.175	10.3167	24.3593	26.6	30.8167	7	7	7	110.803	112.705	113.911	478	523	575	52	Wangjiazhuang village, Huamawan town, Daiyue district, Taian city, Shandong province, China
12.945	15.2542	18.425	10.558	10.425	10.5667	25.2187	27.4667	31.6667	6	6	6	112.499	114.567	115.502	468	513	562	49	Fengmao town, Shanting district, Zaozhuang city, Shandong province, China
11.5663	13.7208	16.4708	6.85933	6.84167	6.89167	22.44	24.7667	28.0667	9	10	9	92.23	90.9626	105.757	411	430	555	125	Wolong village, Beizhai town, Laoshan district, Qingdao city, Shandong province, China
11.512	13.6208	16.2125	8.06933	8.05833	8.09167	22.5587	24.9333	27.9167	10	10	10	98.5917	99.3335	112.631	438	469	591	122	Jijiazhuang village, Zhuwu town, Haiyang county, Yantai city, Shandong province, China
12.325	14.45	17.2167	8.54933	8.55	8.56667	23.678	25.9333	29.2667	9	8	9	103.352	103.423	117.082	447	479	592	113	Lanzi village, Jiangtong town, Laiyang county, Yantai city, Shandong province, China
11.3058	13.4	15.9375	7.541	7.53333	7.55833	22.3613	24.7333	27.8333	10	9	10	98.8981	101.388	112.178	412	457	548	91	Dujiaya village, Fushan district, Yantai city, Shandong province, China
11.0528	13.0708	16.2	9.90967	10.2083	10.3	20.76	23.1333	27.5333	4	4	4	87.7079	90.8551	88.0641	317	353	368	15	Fengmao town, Shanting district, Zaozhuang city, Shandong province, China
13.6968	16.0792	19.2333	10.5203	10.5417	10.7333	25.4953	27.8833	32.0167	10	11	10	103.49	105.565	109.418	447	482	550	68	Yinan district, Linyi city, Shandong province, China
12.6698	15.0125	18.1458	10.5983	10.6417	10.7917	24.5453	26.9333	31.0333	8	9	8	109.132	109.413	117.929	519	559	646	87	Shanting district, Zaozhuang city, Shandong province, China
12.7637	15.1458	18.2667	10.45	10.4917	10.7167	24.4173	26.8	30.8833	9	10	9	103.102	104.355	109.625	469	507	580	73	Laiyang county, Yantai city, Shandong province, China
12.206	14.325	17.1	8.50733	8.51667	8.51667	23.5787	25.8333	29.1833	9	8	9	103.076	103.173	116.614	447	479	589	110	Taolin town, Zhucheng county, Weifang city, Shandong province, China
12.3887	14.6417	17.6042	9.116	9.15	9.24167	23.6413	26.0167	29.7833	11	11	10	96.7691	96.1146	107.561	475	510	614	104	Lazhensi village, Rangu town, Dingtao district, Heze city, Shandong province, China
14.1633	16.5333	19.6958	10.476	10.5	10.7583	24.7827	27.5333	32.6667	8	9	8	98.0679	99.7708	101.955	387	426	481	55	Miaolou village, Guyingji town, Cao county, Heze city, Shandong province, China
14.1417	16.4875	19.6625	10.4787	10.5083	10.775	24.736	27.4833	32.6	8	9	8	97.9745	99.231	102.126	381	421	476	55	Zhucheng county, Weifang city, Shandong province, China
12.2627	14.5167	17.5042	8.90933	8.91667	9.04167	23.476	25.85	29.6333	9	9	8	98.6871	97.7391	109.33	481	516	624	108	Wulian mountain, Wulian county, Rizhao city, Shandong province, China
12.3652	14.5958	17.7042	11.4163	11.3083	11.4083	23.3087	25.7	29.9833	8	8	8	109.27	111.387	116.024	462	510	560	50	Changle county, Weifang city, Shandong province, China
12.5557	14.7333	17.6792	10.2333	10.1833	10.2583	24.5087	26.7167	30.15	9	9	8	103.34	105.506	113.098	424	471	530	59	Gexi village, Yinma town, Changyi county, Weifang city, Shandong province, China
11.1563	13.4792	16.6667	9.484	9.325	9.48333	23.0547	25.2667	29.5333	6	6	6	111.192	112.401	113.593	485	530	586	56	Xiaochangzhuang village, Huamawan town, Daiyue district, Taian city, Shandong province, China
12.1118	14.375	17.4625	10.619	10.5833	10.675	23.886	26.1833	30.2333	8	8	8	107.315	107.915	115.663	487	530	605	75	Anyue county, Weifang city, Shandong province, China
11.3895	13.4875	16.1	7.82567	7.825	7.83333	22.4413	24.8	28.05	10	9	10	100.019	102.416	113.548	408	439	539	100	Xikuang village, Houzhenshan town, Qixia county, Yantai city, Shandong province, China
11.5058	13.6042	16.0167	6.529	6.54167	6.51667	22.5247	24.95	27.8167	11	10	12	94.3473	96.4445	108.494	430	461	568	107	Dabeihou village, Gejia town, Wendeng county, Weihai city, Shandong province, China
12.676	14.8667	17.7792	8.65467	8.63333	8.69167	23.9727	26.2667	29.9167	10	10	9	94.0583	93.3549	106.313	420	449	541	92	Xiezhuang village, Jiulong town, Jiaozhou county, Qingdao city, Shandong province, China
16.8883	19.075	21.8917	8.06867	8.38333	8.85	21.178	23.1333	25.8833	40	33	36	53.695	53.3281	63.7068	506	497	608	111	Yujiahe village, Minshan town, Chaisang district, Jiujiang city, Jiangxi province, China
13.3983	15.5792	18.4	6.90067	7.20833	7.68333	17.454	19.4	22.1667	43	36	39	54.1499	53.3581	64.7764	650	634	772	138	Lushan mountain, Lushan county, Jiujiang city, Jiangxi province, China
15.1615	17.4417	20.2417	8.12233	8.4	8.56667	26.2287	28.4167	28.9	26	20	19	60.1878	66.5671	71.4569	476	494	551	57	Baohuashan mountain, Jurong county, Zhenjiang city, Jiangsu province, China
15.545	17.8292	20.6375	8.088	8.35833	8.54167	26.6327	28.8333	29.25	25	19	19	61.5414	67.5235	72.6959	462	479	538	59	Liuhe district, Nanjing city, Jiangsu province, China
16.0037	18.3083	21.1208	8.24733	8.51667	8.69167	27.076	29.2833	29.8667	29	22	22	59.4987	66.4005	69.9799	492	513	566	53	Tianfei lane, Qinhuai district, Nanjing city, Jiangsu province, China
16.9673	18.875	21.6125	7.58733	7.5	8.275	20.2007	22.0167	24.9	39	33	30	47.5491	51.1457	64.7046	501	466	515	49	Xiage town, Xianju county, Taizhou city, Zhejiang province, China
17.014	18.9333	21.6625	7.47733	7.38333	8.14167	20.2347	22.0667	24.95	39	33	30	47.3632	51.2109	64.7462	495	463	511	48	Baishuiyang town, Linhai county, Taizhou city, Zhejiang province, China
16.317	18.2125	20.9083	7.10333	7.05833	7.7	19.416	21.2667	24.0667	40	34	30	47.3811	52.3729	65.4633	497	484	512	28	Hetou town, Linhai county, Taizhou city, Zhejiang province, China
16.2763	18.3208	21.1083	8.148	8.14167	8.85	20.1367	22.0667	24.8333	40	33	31	44.3923	47.7379	68.1218	462	442	528	86	Gejiawu village, Yingdianjie town, Zhuji county, Shaoxing city, Zhejiang province, China
17.4065	19.4375	22.25	8.707	8.675	9.56667	25.1607	26.8	26.0333	38	32	30	48.4912	50.0321	64.618	511	491	568	77	Chisong town, Jindong district, Jinhua city, Zhejiang province, China
17.3595	19.4208	22.2583	8.35767	8.44167	9.23333	21.2787	23.1167	26.1	39	32	32	54.0832	54.1642	66.0065	531	505	600	95	Shiliang town, Kecheng district, Quzhou city, Zhejiang province, China
17.2473	19.3167	22.1458	8.26067	8.31667	9.125	21.186	23.05	25.9833	39	32	32	53.5994	53.7122	66.0299	528	502	597	95	Jiuhua town, Kecheng district, Quzhou city, Zhejiang province, China
13.9673	16.0917	18.9208	7.17133	7.3	7.95833	17.8247	19.7333	22.6167	47	39	40	54.9602	53.2404	66.1211	677	626	771	145	Gutian mountain, Suzhuang town, Kaihua county, Quzhou city, Zhejiang province, China
16.175	18.2125	21.0167	8.24067	8.25833	8.95	20.052	21.9667	24.7833	39	33	31	44.9699	47.823	68.2754	476	456	543	87	Lijiang village, Datang town, Zhuji county, Shaoxing city, Zhejiang province, China
15.6403	17.5792	20.2	7.66733	7.625	8.15	23.2633	25	23.6833	41	35	31	45.5068	50.8719	69.7075	457	449	507	58	Fengtong village, Shangyu district, Shaoxing city, Zhejiang province, China
16.7532	18.6958	21.4625	7.70233	7.575	8.475	20.0527	21.8667	24.7833	39	33	30	47.9104	51.152	64.9646	508	457	527	70	Chating town, Xianju county, Taizhou city, Zhejiang province, China
14.3278	15.5708	18.5292	9.37033	9.00833	10.1083	18.8027	20.2	23.6833	13	11	14	85.057	87.5502	91.7256	750	869	893	24	Mengzi county, Honghe Hani and Yi autonomous prefecture, Yunnan province, China
14.9393	16.1292	18.9917	11.2553	11.1083	12.1667	19.64	21.1833	24.4333	12	12	11	83.7154	83.5644	87.7129	482	536	603	67	Anning county, Kunming city, Yunnan province, China
16.2493	17.4417	20.325	10.8207	10.5667	11.7667	20.988	22.5167	25.9	12	11	11	82.4799	83.6426	85.8637	491	553	577	24	Yiliang county, Kunming city, Yunnan province, China
14.2093	15.4458	18.4708	10.5507	10.7083	11.7583	20.744	22.45	25.95	10	10	9	87.4634	87.1181	90.3813	481	505	574	69	Ludian county, Zhaotong city, Yunnan province, China
19.4363	20.6458	23.5875	10.2787	9.94167	11.025	23.796	25.2167	28.6333	6	7	5	91.4228	94.1904	96.8731	566	658	672	14	Kaiyuan county, Honghe Hani and Yi autonomous prefecture, Yunnan province, China
15.3898	16.5708	19.5042	10.1037	9.84167	10.7583	19.68	21.1167	24.45	14	13	13	84.2986	86.7312	89.6106	574	676	707	31	Shiping county, Honghe Hani and Yi autonomous prefecture, Yunnan province, China
16.3098	17.5167	20.4042	10.961	10.6833	11.675	20.8173	22.3167	25.6	13	14	12	82.3692	84.6553	87.8015	500	586	619	33	Hongta district, Yuxi city, Yunnan province, China
16.9283	18.1083	21.0208	10.962	10.7	11.6417	21.4533	22.9	26.2333	12	14	11	83.6769	86.1982	89.2891	514	608	638	30	Eshan Yi autonomous county, Yuxi city, Yunnan province, China
14.6973	15.8917	18.775	11.378	11.1833	12.25	19.162	20.7	24	12	11	11	83.4655	84.0615	87.6765	506	574	623	49	Jinning district, Kunming city, Yunnan province, China
16.1372	17.3292	20.1833	11.3863	11.2583	12.3833	20.7567	22.3333	25.6167	11	11	10	84.8675	83.9762	88.3078	392	518	581	63	Fumin district, Kunming city, Yunnan province, China
14.5332	15.725	18.5958	10.8737	10.7	11.8583	19.114	20.6667	24	13	12	12	82.6494	82.6827	85.9957	506	560	611	51	Heilongtan park, Panlong district, Kunming city, Yunnan province, China
14.6622	16.3	19.3	7.79767	7.95	8.91667	21.1587	22.8333	25.95	17	19	14	70.8217	77.4604	75.4653	521	594	617	23	Shitousai town, Huaxi district, Guiyang, Guizhou province, China
15.414	17.0417	20.0125	8.07067	8.21667	9.24167	21.97	23.65	26.7333	18	19	15	70.7441	76.9541	75.0359	522	586	613	27	Xiaoshan village, Qingyan town, Huaxi district, Guiyang city, Guizhou province, China
14.4995	16.15	19.1792	7.41167	7.53333	8.475	21.054	22.7333	25.85	17	18	14	70.8154	77.8387	75.7708	513	592	611	19	Baihuahu town, Guanshanhu district, Guiyang city, Guizhou province, China
14.6958	16.1917	19.2208	7.651	7.66667	8.65833	21.8347	23.4667	27.05	18	18	15	75.6439	79.7689	80.3893	605	664	731	67	Shipo village, Dashan town, Zhenning Buyi and Miao autonomous county, Anshun city, Guizhou province, China
16.3122	17.775	20.7708	8.12367	8.06667	9.175	23.2653	24.8667	28.4167	19	19	16	76.7729	79.9367	81.7408	629	685	757	72	Gaopo village, Guansuo town, Guanlin Buyi and Miao autonomous county, Anshun city, Guizhou province, China
14.2323	16.0333	19.1625	7.27667	7.26667	8.275	21.186	22.9167	26.1167	16	17	13	67.8438	73.4761	74.6472	472	564	573	9	Hongying village, Shancha town, Bozhou district, Zunyi city, Guizhou province, China
13.7282	15.3042	18.4667	8.123	8.09167	9.05	20.2653	23.3833	25.1167	16	16	13	73.1478	77.9012	77.8617	502	566	593	27	Guihua village, Shuangshan town, Dafang county, Bijie city, Guizhou province, China
12.5558	14.1	17.1875	8.39767	8.33333	9.34167	20.0587	21.85	25.4333	15	15	12	76.2295	80.2245	80.663	512	566	606	40	Laxi village, Salaxi town, Qixingguan district, Bijie city, Guizhou province, China
12.1097	13.45	16.4667	10.0327	10.1	11.1333	18.852	20.5667	24.0667	11	11	10	84.2909	85.2462	87.4142	483	516	574	58	Gaopo village, Guansuo town, Weining Yi and Hui autonomous county, Bijie city, Guizhou province, China
15.1808	16.8625	19.8458	7.873	8.025	9.05833	21.8727	23.5333	26.6667	17	19	14	69.9174	77.0748	74.8503	500	577	591	14	Wudang district, Guiyang city, Guizhou province, China
14.9282	16.4167	19.4542	7.819	7.85	8.825	22.0293	23.65	27.25	18	18	15	75.9254	79.9367	80.6889	607	666	733	67	Zhenning Buyi and Miao autonomous county, Anshun city, Guizhou province, China
13.37	14.9417	18.0917	8.04733	8.01667	8.96667	21.2927	23.0333	24.7667	16	16	13	73.76	78.3154	78.4195	506	567	597	30	Qixingguan district, Bijie city, Guizhou province, China
11.9048	13.2042	16.2375	10.4383	10.5083	11.575	18.292	20.0167	23.5167	9	8	8	87.0118	87.4984	89.6416	474	503	563	60	Weining Yi and Hui autonomous county, Bijie city, Guizhou province, China
14.2145	15.7375	18.7792	8.15033	8.24167	9.125	20.462	22.1333	26.7833	18	18	15	74.5085	79.3435	79.4253	586	649	709	60	Xixiu district, Anshun city, Guizhou province, China
15.4793	17.3	20.4125	7.654	7.71667	8.69167	22.6473	24.3667	27.6	18	19	15	66.5829	73.6595	74.0488	469	575	573	-2	Honghuagang district, Zunyi city, Guizhou province, China
12.8278	14.3333	17.4167	8.08967	8	9.05	20.2807	22.0333	25.6167	15	15	12	77.4918	80.9965	81.7637	508	558	602	44	Hezhang county, Bijie city, Guizhou province, China
15.144	16.7875	19.775	7.72333	7.875	8.86667	21.6853	23.35	26.45	18	19	15	70.4716	77.2828	74.9558	515	589	609	20	Jinshan village, Huaxi district, Guiyang city, Guizhou province, China
15.6283	17.4583	20.5667	7.53	7.56667	8.55	22.8153	24.55	27.7667	18	19	15	66.6632	73.2804	74.1307	474	578	580	2	Fenghuangshan mountain, Zunyi city, Guizhou province, China
13.6335	15.5625	18.5542	7.095	7.55833	8.34167	20.9507	22.7333	25.95	27	23	23	59.5324	64.8754	65.4	488	616	565	-51	Yongyi village, Ziwei town, Yinjiang Tujia and Yi autonomous county, Tongren city, Guizhou province, China
14.5003	16.15	19.175	7.49267	7.63333	8.58333	21.044	22.75	25.85	17	18	14	70.9765	77.8729	75.8899	515	591	613	22	Guanshanhu district, Guiyang city, Guizhou province, China
13.5058	15.4417	18.5792	6.887	7.03333	8.05833	20.67	22.3833	25.8333	22	24	21	59.8659	59.9181	64.2374	511	567	577	10	Yuchi town, Shizhu Tujia autonomous county, Chongqing city, China
17.9667	19.9375	23.1583	6.40333	6.24167	7.5	26.9827	28.9333	32.7167	19	19	17	66.518	68.0889	73.3285	510	580	553	-27	Lujiao town, Banan district, Chongqing city, China
17.182	19.1167	22.3208	7.00467	7.05	8.125	24.4287	28.3833	29.6	17	18	16	64.2364	65.0934	68.3553	515	580	593	13	Shahe town, Dianjiang county, Chongqing city, China
17.6373	19.5958	22.825	6.284	6.09167	7.4	26.622	28.5667	32.3333	19	19	17	66.1989	67.8318	73.0257	503	571	543	-28	Banan district, Chongqing city, China
17.8502	19.7875	22.9875	6.55967	6.575	7.775	25.0393	28.9	30.1667	18	18	16	63.9363	64.6294	70.104	507	578	600	22	Taijisenlin park, Fulinh district, Chongqing city, China
17.8608	19.8333	23.0958	6.22033	6.15	7.325	26.8913	28.9	32.6667	18	18	16	70.5733	72.3578	76.8642	536	606	642	36	Jinyun mountain, Beipei district, Chongqing city, China
17.659	19.6167	22.8708	6.126	6.03333	7.30833	26.4233	28.4667	32.1	18	18	15	73.6396	75.2623	80.0489	533	589	637	48	Shima town, Dazu district, Chongqing city, China
17.7542	19.675	22.9083	6.34567	6.25	7.53333	26.442	28.4833	32.0833	19	19	16	74.2204	75.1835	80.6285	543	596	646	50	Fuan road, Rongchang district, Chongqing city, China
14.5345	16.4542	19.5458	6.625	6.89167	7.925	21.662	23.3667	26.7667	22	23	19	60.6232	62.4066	67.1655	530	628	626	-2	Pengshui Miao and Tujia autonomous county, Chongqing city, China
13.4245	15.2292	18.3958	8.407	8.70833	9.25833	22.226	24.45	28.4167	7	8	7	72.3833	73.2825	75.8004	377	389	451	62	Xixiang county, Hanzhong city, Shaanxi province, China
14.6527	16.5542	19.6917	9.27933	9.49167	10.1	23.5827	25.8167	29.7667	10	11	10	67.2781	68.7639	74.775	387	411	485	74	Hanbin district, Ankang city, Shaanxi province, China
10.732	12.5542	15.7208	8.38067	8.70833	9.10833	19.3667	21.6333	25.6833	6	7	6	72.2134	73.3678	75.3576	335	346	398	52	Huangjiagou road, Foping county, Hanzhong city, Shaanxi province, China
13.0628	14.9667	18.1417	10.569	10.8167	11.0833	23.0993	25.4167	29.7333	6	6	6	69.5858	72.0363	71.4846	267	292	303	11	Xizhangpo village, Baqian district, Xian city, Shaanxi province, China
14.073	15.8375	19.0708	7.76533	8.125	8.50833	22.91	25.15	29.2	6	6	6	78.3393	77.7059	80.4635	402	420	468	48	Tuanshan village, CHengguan town, Nanzheng district, Hanzhong city, Shaanxi province, China
13.4348	15.3792	18.4875	8.82033	8.875	9.69167	22.3	24.6	28.4	12	13	12	66.8538	69.4755	74.1293	438	473	528	55	Langao county, Ankang city, Shaanxi province, China
14.9687	16.9542	20.05	10.816	11.1583	11.5333	24.5367	26.85	30.9	8	9	8	69.884	72.0169	72.6019	341	383	403	20	Shangnan county, Shangluo city, Shaanxi province, China
10.6723	12.4083	15.6875	10.1087	10.55	10.6417	19.9267	22.1167	26.15	4	4	4	80.6693	78.6441	83.5513	294	294	337	43	Qinzhou district, Tianshui city, Gansu province, China
11.5047	13.2542	16.5083	8.43867	8.79167	9.08333	19.7033	21.85	25.7833	4	4	4	81.9479	80.6516	84.8397	348	363	400	37	Wangba town, Kang county, Longnan city, Gansu province, China
12.4133	14.1167	17.45	9.394	9.66667	9.98333	20.5927	22.7	27.25	2	2	2	83.1973	81.6031	84.9428	281	289	311	22	Shijiazhuang village, Chengguan town, Wudu district, Longnan city, Gansu province, China
11.4087	13.15	16.4208	8.948	9.36667	9.54167	19.7993	21.9833	25.9333	4	4	4	80.7697	79.2341	83.4119	328	338	377	39	Tangping village, Paosha town, Cheng county, Longnan city, Gansu province, China
14.662	16.725	19.85	10.6233	10.95	11.1167	24.4027	26.8167	31.1833	5	6	5	83.4895	85.3111	83.3727	303	342	355	13	Zhengcun town, Paosha town, Xin'an county, Luoyang city, Henan province, China
10.7305	12.8042	15.925	9.59033	9.95833	10.2667	19.7367	22.1667	26.3667	11	12	11	69.816	71.6039	72.1631	409	458	475	17	Baotianman national nature reserve, Neixiang county, Nanyang city, Henan province, China
14.8983	17.175	20.1583	8.89533	9.18333	9.46667	25.6473	27.1	30.95	16	14	13	62.7199	63.4895	66.4633	443	469	487	18	Nanshan mountain, Tongbai county, Nanyang city, Henan province, China
13.924	16.1208	19.2958	10.8613	11.1083	11.2083	23.854	26.4333	31.85	6	7	6	86.2088	86.5298	88.7683	336	381	416	35	Houzhai town , Two Seven district, Zhengzhou city, Henan province, China
14.9237	17.2125	20.2208	9.652	9.975	10.2583	25.7447	27.15	31.0833	15	13	13	63.9	64.2169	67.1531	439	464	488	24	Zhuzhuang town, Tongbai county, Nanyang city, Henan province, China
15.1367	17.1458	20.2667	10.258	10.675	11	24.6153	26.9333	31.05	9	10	9	67.0531	69.6333	70.0956	358	403	417	14	Shicaogou village, Maotang town, Xichuan county, Nanyang city, Henan province, China
11.0528	13.0708	16.2	9.90967	10.2083	10.3	20.76	23.1333	27.5333	4	4	4	87.7079	90.8551	88.0641	317	353	368	15	Erliyao village, Shaoyuan town, Jiyuan city, Henan province, China
16.1345	17.775	20.5083	8.517	8.4	9.61667	19.1373	20.4833	23.5667	35	33	32	57.9936	59.7961	57.8773	610	421	627	206	Buyun town, Shanghang county, Longyan city, Fujian province, China
18.356	20.325	23.1	9.328	9.38333	10.3833	21.894	23.5833	26.6333	45	40	37	65.5219	66.1755	70.74	570	298	565	267	Wuyishan mountain, Wuyishan county, Nanping city, Fujian province, China
18.0383	19.85	22.6833	7.514	7.26667	8.45	21.92	23.4333	26.55	47	40	53	64.0399	63.1342	60.6698	633	684	728	44	Wantian Yao town, Lingui district, Guilin city, Guangxi Zhuang autonomous region, China
14.8555	16.9125	19.975	10.393	10.625	11.1667	24.306	26.65	30.45	13	15	13	65.652	67.9519	71.0804	445	484	502	18	Bali village, Chengguan town, Fang county, Shiyan city, Hubei province, China
9.90633	11.9792	15.0375	8.37133	8.60833	9.19167	19.4033	21.5667	24.75	19	19	16	63.5377	65.7465	68.5209	541	597	595	-2	Muyu town, Shennongjia forestry district, Hubei province, China
14.8852	17.1042	19.9417	8.32967	8.60833	8.9	23.4167	25.3167	28.5	17	14	14	59.8457	61.5929	64.2873	450	481	475	-6	Changgang town, Sui county, Suizhou city, Hubei province, China
15.4777	17.7333	20.6625	8.784	9.05	9.325	26.2353	28.5167	31.45	17	14	14	60.6477	62.0636	65.3689	435	460	462	2	Huantan town, Sui county, Suizhou city, Hubei province, China
15.6503	17.7625	20.7292	7.73867	8.14167	8.575	23.4387	27.5167	28.6833	25	24	22	58.5381	62.9356	63.4847	555	674	607	-67	Huanghu village, Hupingshan town, Shimen county, Changde city, Hunan province, China

## Sheet: Table S6
Table S6. Area of each suitability category.
Projected area / ×106 km2	Unsuitablity	Low suitablity	Medium suitablity	High suitablity	Total suitable projected area
Current	6.67024	1.42676	0.813545	0.542603	2.7829
SSP126-2050	6.54299	1.40311	0.664049	0.843582	2.91074
SSP245-2050	6.42497	1.41824	0.732906	0.877622	3.02877
SSP370-2050	6.47643	1.40563	0.675706	0.895966	2.9773
SSP585-2050	6.43703	1.48182	0.662555	0.872326	3.0167
SSP126-2070	6.6229	1.3832	0.652305	0.795326	2.83083
SSP245-2070	6.37003	1.39256	0.67788	1.01326	3.08371
SSP370-2070	6.44289	1.50623	0.702588	0.802028	3.01085
SSP585-2070	6.47773	1.43604	0.70321	0.836762	2.97601
SSP126-2090	6.43789	1.41217	0.729148	0.874525	3.01584
SSP245-2090	6.43793	1.40917	0.742841	0.863797	3.0158
SSP370-2090	6.48975	1.55021	0.698087	0.715688	2.96399
SSP585-2090	6.47538	1.50593	0.664241	0.808185	2.97836

## Sheet: Table S7
Table S7. Suitable project areas for every province.
Projected area / ×104 km2		Anhui	Beijing	Chongqing	Fujian	Gansu	Guangdong	Guangxi	Guizhou	Hainan	Hebei	Heilongjiang	Henan	Hong kong	Hubei	Hunan	Inner Mongolia	Jiangsu	Jiangxi	Jilin	Liaoning	Macao	Ningxia	Qinghai	Shaanxi	Shandong	Shanghai	Shanxi	Sichuan	Taiwan	Tianjin	Tibet	Xinjiang	Yunnan	Zhejiang
SSP126-2050	Low	94403	2603	3513	41257	36457	89510	140877	12251	9247	17054	99211	69506	0	67728	145200	76	41601	98296	59618	37728	0	1046	31	29732	35432	678	15284	23301	9637	2440	35042	4861	116749	62742
	Medium	18426	45	26013	63424	18637	26225	32449	35571	7830	693	17583	49489	0	50836	42941	22	17677	44730	9071	13924	0	0	0	18588	31232	0	4484	26131	1360	13	16674	0	71121	18860
	High	1741	0	52122	12078	7072	2146	22426	127352	11098	80	4857	39657	0	45016	482	40	5148	562	4095	34296	0	0	0	70252	79666	0	5036	197185	344	0	15229	0	105159	443
SSP126-2070	Low	72336	3475	10284	84489	37557	83599	87205	27092	8040	25887	102373	36571	0	76509	143748	127	41308	114759	55528	37533	0	1030	61	27243	42319	579	17594	25696	11381	1530	37265	3004	112481	54601
	Medium	32333	93	23990	21420	17390	5517	20170	71686	3467	2278	25928	60140	0	37011	43029	15	22350	14732	7979	13859	0	0	0	20982	44598	0	6092	32347	1552	0	17876	0	86764	18707
	High	10140	0	47386	950	6739	70	8004	74077	14334	273	15863	64953	0	54051	95	2	4606	0	3657	21868	0	0	0	74412	60551	0	6291	190763	264	0	13816	0	118250	3911
SSP126-2090	Low	75837	3678	19407	83629	33922	98386	142465	19710	8472	24195	105978	60064	0	84009	101820	97	47946	89534	62380	41691	0	1311	61	22855	31101	581	16822	25651	7958	4766	37796	2978	114972	42099
	Medium	36535	149	29611	26685	19939	14539	33111	59627	7253	1108	25286	54118	0	38136	72318	24	20716	40214	8732	14691	0	0	0	24824	29129	0	4999	34990	458	28	17416	0	77694	36818
	High	9024	0	32243	2155	12460	443	10571	95244	10320	147	19898	46452	0	48206	27015	16	10179	7647	6636	28808	0	0	0	77376	87732	0	6073	193432	60	0	13045	0	120754	8589
SSP245-2050	Low	94157	5566	6131	69605	31657	83270	135297	11956	10165	38470	107520	45253	0	76400	124167	409	44558	104293	59488	43178	0	2688	96	23462	24351	314	19931	29457	5193	5847	35864	13750	100352	65393
	Medium	14883	923	37693	40255	30754	4353	25769	61838	7970	4570	24737	59892	0	48711	71860	20	14284	35511	9033	17017	0	27	0	30428	25116	30	8086	35669	329	379	16940	0	93292	12537
	High	2806	75	37572	4173	11762	85	8217	100748	7924	881	16541	56333	0	48242	5035	28	8589	653	7562	31814	0	0	0	81435	99846	0	12759	184528	72	13	16251	0	133458	220
SSP245-2070	Low	72203	4294	5561	85306	30234	82897	138910	8117	6904	27563	132147	29114	0	69603	116422	161	43107	102802	81659	40546	0	2078	120	22371	25663	632	18493	33577	11337	3908	37813	14373	86756	57892
	Medium	27576	505	33475	15707	28692	8517	28392	40009	5502	3328	34859	48366	0	53773	76919	30	19207	25397	14626	16376	0	22	0	27687	24051	30	7208	34985	1016	42	15679	0	82289	3615
	High	10432	41	42408	710	14129	104	19244	127013	18003	730	28204	84800	0	46660	1695	40	12539	1321	6690	36127	0	0	0	81280	99553	0	13103	182638	118	0	14595	0	171002	83
SSP245-2090	Low	72255	5424	23721	74750	29827	85357	126562	20794	7634	29798	127747	34303	0	75768	113287	165	57157	96454	66152	42841	0	1967	120	22011	43188	1785	16732	29951	5673	3961	37089	10738	91617	54338
	Medium	26468	786	33881	36949	24758	10595	23105	63340	5534	2902	33606	50131	0	32585	77130	24	11492	42660	9390	14297	0	81	0	23876	33782	30	6354	43943	431	75	17794	15	89128	27699
	High	7002	41	23494	2168	16055	70	10987	90147	16615	375	23990	76880	0	44663	5441	16	5010	2171	6790	26363	0	0	0	82242	66380	0	10697	174992	103	0	16061	0	153858	1186
SSP370-2050	Low	79831	5019	8760	90349	32838	98045	125643	8481	7993	33370	108596	52371	0	73203	103694	167	40812	108273	65233	39486	0	1967	82	25440	29061	265	17776	25042	9220	5374	35296	8111	112309	53526
	Medium	21257	588	32624	13487	21144	5013	24539	38959	7453	2312	26211	56499	0	39693	89062	26	17596	26629	13566	16513	0	12	0	20188	28250	0	5351	32864	4143	310	18858	0	88270	24289
	High	5685	4	39965	586	15868	116	17787	127650	13949	303	15104	50596	0	49383	6739	22	10403	229	6915	32175	0	0	0	76503	91726	0	5109	191064	606	0	25074	0	109195	3210
SSP370-2070	Low	78781	5743	6523	67163	33054	78565	126223	9980	8781	44203	146413	84454	0	73549	114466	1636	37639	113796	69382	43090	0	2129	159	25392	24747	1195	21624	34655	7807	5136	35904	15987	138329	49728
	Medium	23356	1197	34952	38083	24136	4734	26375	46467	5368	5508	37604	40567	0	46772	74716	24	18816	17623	23313	19049	0	140	0	21787	42968	0	6717	28643	1122	561	20071	15	66248	25656
	High	6701	132	39939	2745	13489	89	12285	118525	13222	849	27796	28526	0	44895	5443	16	9862	273	11658	30726	0	0	0	78084	80854	0	6358	176213	79	13	15846	0	70455	6955
SSP370-2090	Low	81621	5468	24273	76353	25459	49260	90478	35950	8260	44294	147735	83266	0	85131	128937	3796	38753	104200	75568	48466	0	2722	168	21491	22784	196	21363	48426	3908	3916	36145	26929	146545	58351
	Medium	12399	1183	39334	20326	22814	3039	18945	75936	6829	6711	52916	37772	0	40567	63015	31	16989	22758	21177	20291	0	407	12	21179	32667	0	8008	49718	155	115	20000	229	69076	13489
	High	1380	75	17367	1618	29755	8	5551	61360	11836	1540	53497	27050	0	35794	2158	17	5880	720	13124	33908	0	0	0	85193	93475	0	8788	145855	38	13	27094	0	52083	511
SSP585-2050	Low	76194	4890	11728	67435	29829	92806	120885	20034	9646	36625	144622	36200	0	75871	162967	697	39783	100544	80072	48123	0	2464	98	19243	19260	581	20881	27544	3044	5040	35282	14794	116778	57863
	Medium	19766	670	32884	31213	27961	17648	23122	56332	7701	4098	35988	54215	0	40859	18623	32	16385	17549	19839	22017	0	63	0	20883	30257	54	8185	31889	113	61	18234	15	101675	4224
	High	4484	22	36707	3080	16997	460	7981	97884	8895	780	18519	71094	0	36405	0	31	7815	0	9200	36523	0	0	0	93253	100077	0	12566	190273	38	0	17880	0	101113	249
SSP585-2070	Low	79124	4719	17967	67948	23516	72563	63390	57098	8444	30813	121584	39043	0	82460	136914	6436	39320	109296	69000	57543	0	3825	258	20443	24444	223	23518	33018	5459	416	37468	17936	127426	54424
	Medium	23322	493	32396	32210	23919	12829	13272	61413	7764	6045	62298	53454	0	34342	53106	13	17616	4132	23620	21599	0	681	12	19052	20844	30	9603	37602	435	0	18660	0	97311	15137
	High	8666	13	30828	2688	31964	185	1244	50749	9656	1828	54477	69205	0	51606	3378	3	12311	0	14761	20413	0	12	0	95600	95312	0	14734	176168	60	0	14738	0	75312	851
SSP585-2090	Low	82524	5350	11930	83060	20041	48503	54916	24742	8370	36815	131479	54825	0	66038	153133	11467	58240	110722	72199	64312	0	2004	138	19374	32619	5039	20396	40963	6953	3024	38158	22166	154205	62227
	Medium	22364	742	39128	26414	16607	540	18144	61986	7174	4578	85864	55205	0	34213	27365	17	21638	4985	28171	19447	0	524	0	16381	40294	124	8478	35190	244	13	15628	90	53722	18971
	High	7589	13	30320	2387	38561	24	9091	85804	10811	767	79924	49969	0	56106	0	3	6983	0	17047	15917	0	289	0	90960	75368	0	10063	156129	80	0	13322	0	49750	908
Current	Low	97315.6	1543.32	7944.92	90537.5	41652	97621.1	140501	15184.6	11415.3	8804.8	66777.7	85036.4	372.368	83974.7	121728	0	42360.3	109469	40877	34470.9	1.18703	834.232	11.6923	33956.4	37049.8	365.64	15223.9	24265.5	6937.62	1964.64	36797.1	1180.18	117673	52909.4
	Medium	17832	0	44856.4	12342.5	17969.6	2839.01	29555.7	92322.2	10242.8	431.425	10561.9	60073.2	113.951	68796.9	80282.5	0	22148.9	22076.6	4235.93	12395.7	0	0	0	52166.9	37732.6	31.6287	5998.23	49461.5	195.31	0	21320.5	0	108315	29246
	High	1205.56	0	28782	411.259	3368.11	50.513	6701.96	67176.3	5115.72	7.73052	351.907	12915.3	0	16538.5	56.4354	0	2648.25	0	223.037	26916.8	0	0	0	34705.3	61123.4	0	2291.35	178242	19.4197	0	4909.12	0	87591	1251.23

## Sheet: Table S8 
Table S8. Changes in area suitability during different pathways and periods.
Area×104 km2		Gain	Never changed	Stable	Loss	SUM
		-1	0	1	2
2050SSP126	Number of pixels	4548	501859	41353	4673
	Area	7.90337	872.114	71.8619	8.12059	87.8858
2050SSP245	Number of pixels	7809	498598	40355	5671
	Area	13.5702	866.447	70.1276	9.85488	93.5527
2050SSP370	Number of pixels	7433	498974	41570	4456
	Area	12.9168	867.101	72.239	7.74349	92.8993
2050SSP585	Number of pixels	9339	497068	38799	7227
	Area	16.229	863.789	67.4236	12.5588	96.2115
2070SSP126	Number of pixels	6253	500154	37262	8764
	Area	10.8663	869.151	64.7527	15.2298	90.8487
2070SSP245	Number of pixels	13316	493091	42225	3801
	Area	23.1401	856.877	73.3772	6.60525	103.123
2070SSP370	Number of pixels	7072	499335	37149	8877
	Area	12.2895	867.728	64.5563	15.4262	92.272
2070SSP585	Number of pixels	13411	492996	33457	12569
	Area	23.3052	856.712	58.1405	21.842	103.288
2090SSP126	Number of pixels	7618	498789	40284	5742
	Area	13.2383	866.779	70.0042	9.97826	93.2208
2090SSP245	Number of pixels	10538	495869	36767	9259
	Area	18.3126	861.705	63.8925	16.09	98.2951
2090SSP370	Number of pixels	10127	496280	30079	15947
	Area	17.5984	862.419	52.2703	27.7122	97.5808
2090SSP585	Number of pixels	13324	493083	32179	13847
	Area	23.154	856.864	55.9196	24.0629	103.136

## Sheet: Table S9
Table S9. Detailed data of centroid transfer.
SSP126	Longitude E	Latitude N		Distance (m)	m	km
current	108.515	30.3185		current-2050	44805.4	44.8054
2050	108.894	30.5547		2050-2070	61900.7	61.9007
2070	109.158	31.0635		2070-2090	57840.6	57.8406
2090	109.746	31.1961
SSP245	Longitude E	Latitude N		Distance (m)	m	km
current	108.515	30.3185		current-2050	159418	159.418
2050	109.589	31.4177		2050-2070	28785.5	28.7855
2070	109.746	31.1961		2070-2090	47956.9	47.9569
2090	109.262	31.0752
SSP370	Longitude E	Latitude N		Distance (m)	m	km
current	108.515	30.3185		current-2050	110307	110.307
2050	109.27	31.0694		2050-2070	127096	127.096
2070	110.33	31.7693		2070-2090	213166	213.166
2090	111.557	33.3851
SSP585	Longitude E	Latitude N		Distance (m)	m	km
current	108.515	30.3185		current-2050	215141	215.141
2050	109.892	31.854		2050-2070	202982	202.982
2070	111.445	33.1271		2070-2090	72016.6	72.0166
2090	112.046	33.5368

## Sheet: Table S10
Table S10. Niche overlap index in different periods and SSPs pathways.
Pathway	Overlap
SSP126-2050	0.835136
SSP245-2050	0.81547
SSP370-2050	0.873029
SSP585-2050	0.821224
SSP126-2070	0.786453
SSP245-2070	0.821975
SSP370-2070	0.806342
SSP585-2070	0.782847
SSP126-2090	0.823718
SSP245-2090	0.722391
SSP370-2090	0.759098
SSP585-2090	0.695877

[truncated: 3 more sheets: Table S11, Table S12, Table S13]
